# Supplementary material for: Potential Effects of Nutrient Profiles on Nutrient Intakes in the Netherlands, Greece, Spain, USA, Israel, China and South-Africa
Source: PLoS One. 2011 Feb 23;6(2):e14721. doi: 10.1371/journal.pone.0014721 (PMC3044133; doi:10.1371/journal.pone.0014721)
Supplement: Table S1 — The Netherlands: Calculations of Daily Menus. Detailed calculations of three Typical Daily Menus and three Choices Daily Menus for The Netherlands. (0.16 MB XLS) [file pone.0014721.s001.xls]

## Sheet: Netherlands typical daily menu
Table S1		Netherlands CALCULATION DAILY MENUS - Typical
					PER 100 G											PER SERVING
	Choices NL productgroup	NEP productgroup	serving	unit	energy(kcal)/per 100g	protein(gram)per 100g	carbs (gram) per 100g	total sugar	added sugars	fat total (gram)per 100g	SAFA (gram)/100g	Trans(gram)/100g	fibre(gam)/100g	sodium(mg)/100g		energy (kcal)/per serving	protein (g) per serving	carbs (g) per serving	total sugar	added sugars	total fat (gram)per serving	SAFA (g) per serving	Trams) per serving	fibre(g)per serving	sodium(mg) serving
DAILY MENU 1
breakfast
2x wholemeal bread	Bread	All other products	70	gram	209	8.8	39	2	0	2	0.4	0	6.4	500		146.3	6.16	27.3	1.4	0	1.4	0.28	0	4.48	350
1x chocolate sprinkels	All other products.	All other products	15	gram	452	5.8	72.2	65.6	65.6	15.5	9.3	0.1	6.1	39		67.8	0.87	10.83	9.84	9.84	2.325	1.395	0.015	0.915	5.85
1x 48+ cheese	Cheese (-products)	Cheese	20	gram	377	24	0	0	0	31.2	19.8	1.2	0	932		75.4	4.8	0	0	0	6.24	3.96	0.24	0	186.4
2 x 60% margarine fat <17g SAFA	Oils, fats and fat containing spreads	Spreads (as underlayer)	10	gram	541	0.1	0.2	0.2	0	60	12.5	0.8	0	7		54.1	0.01	0.02	0.02	0	6	1.25	0.08	0	0.7
1x glass skimmed milk	Milk (-products)	All other products	150	gram	47	3.6	4.8	4.7	0	1.5	1	0	0	47		70.5	5.4	7.2	7.05	0	2.25	1.5	0	0	70.5
1x cup of tea	Beverages	All other products	150	gram	0	0	0	0	0	0	0	0	0	2		0	0	0	0	0	0	0	0	0	3
total breakfast																414.1	17.24	45.35	18.31	9.84	18.215	8.385	0.335	5.395	616.45
In between
1x banana	Fresh or frozen fruit, vegetables and legumes	All other products	100	gram	88	1.2	20.4	16.9	0	0.2	0.1	0	2.7	1		88	1.2	20.4	16.9	0	0.2	0.1	0	2.7	1
1x cookies average	Snacks	All other products	10	gram	481	6.9	67.3	29	25	20.5	8.4	2.5	2.2	320		48.1	0.69	6.73	2.9	2.5	2.05	0.84	0.25	0.22	32
2x cups of coffee	Beverages	All other products	300	gram	1	0.2	0	0.1	0	0	0	0	0	1		3	0.6	0	0.3	0	0	0	0	0	3
2x Evaporated milk (for coffee)	Milk (-products)	All other products	16	gram	114	7.7	11.4	11.4	0	4.3	2.6	0.2	0	109		18.24	1.232	1.824	1.824	0	0.688	0.416	0.032	0	17.44
total in between																157.34	3.722	28.954	21.924	2.5	2.938	1.356	0.282	2.92	53.44
Lunch
1x white bread (bun)	Bread	All other products	50	gram	295	9.3	53.1	5.2	0	5	1.4	0.2	2.7	500		147.5	4.65	26.55	2.6	0	2.5	0.7	0.1	1.35	250
1x kroket (ragou fried in breadcrumbs)	Snacks	All other products	70	gram	233	10.7	16.9	2.2	0	13.6	5.7	2.8	0	630		163.1	7.49	11.83	1.54	0	9.52	3.99	1.96	0	441
1x mustard	Other sauces (emulsions)	Dressings	5	gram	146	6.8	8.6	0	0	9.4	1.8	0	0	2950		7.3	0.34	0.43	0	0	0.47	0.09	0	0	147.5
1x wholemeal bread	Bread	All other products	35	gram	239	9.5	45.1	2	0	2.3	0.5	0	5.1	571		83.65	3.325	15.785	0.7	0	0.805	0.175	0	1.785	199.85
1x 48+cheese	Cheese (-products)	Cheese	20	gram	377	24	0	0	0	31.2	19.8	1.2	0	932		75.4	4.8	0	0	0	6.24	3.96	0.24	0	186.4
2 x 60% margarine fat <17g SAFA	Oils, fats and fat containing spreads	Spreads (as underlayer)	10	gram	541	0.1	0.2	0.2	0	60	12.5	0.8	0	7		54.1	0.01	0.02	0.02	0	6	1.25	0.08	0	0.7
1x milk and fruit ( milk mixed with juice) orange	Milk (-products)	All other products	150	gram	71	2	13	13	8	0.5	0.5	0	0	30		106.5	3	19.5	19.5	12	0.75	0.75	0	0	45
total lunch																637.55	23.615	74.115	24.36	12	26.285	10.915	2.38	3.135	1270.45
In between
1x slice of cake	Snacks	All other products	25	gram	422	6.9	44.8	27	27	23.9	9.7	0.6	0.6	191		105.5	1.725	11.2	6.75	6.75	5.975	2.425	0.15	0.15	47.75
1x cup of coffee	Beverages	All other products	150	gram	1	0.2	0	0.1	0	0	0	0	0	1		1.5	0.3	0	0.15	0	0	0	0	0	1.5
1x Evaporated milk (for coffee)	Milk (-products)	All other products	8	gram	114	7.7	11.4	11.4	0	4.3	2.6	0.2	0	109		9.12	0.616	0.912	0.912	0	0.344	0.208	0.016	0	8.72
1x glass softdrink	Beverages	All other products	150	gram	38	0	9.6	9.6	9.6	0	0	0	0	5		57	0	14.4	14.4	14.4	0	0	0	0	7.5
total in between																173.12	2.641	26.512	22.212	21.15	6.319	2.633	0.166	0.15	65.47
Diner
meatball (beef) prepared	Processed meat, meat products and meat substitutes	All other products	75	gram	227	22.1	6.6	0.3	0	12.4	5.5	0.5	0.7	405		170.25	16.575	4.95	0.225	0	9.3	4.125	0.375	0.525	303.75
cauliflower	Fresh or frozen fruit, vegetables and legumes	All other products	130	gram	14	2	2	1.5	0	0	0	0	1.5	8		18.2	2.6	2.6	1.95	0	0	0	0	1.95	10.4
potatoes	Potatoes, unprocessed	All other products	100	gram	76	2.3	16.8	1.1	0	0	0	0	3.1	2		76	2.3	16.8	1.1	0	0	0	0	3.1	2
margarine	Oils, fats and fat containing spreads	Cooking Products	15	gram	199	0	0.1	0.1	0	22.1	10	0	0	84		29.85	0	0.015	0.015	0	3.315	1.5	0	0	12.6
1x serving custard	Milk (-products)	All other products	150	ml	93	2.8	14.4	10.8	4.8	2.7	1.8	0.1	0	59		139.5	4.2	21.6	16.2	7.2	4.05	2.7	0.15	0	88.5
total Diner																433.8	25.675	45.965	19.49	7.2	16.665	8.325	0.525	5.575	417.25
In between
1x beer	Alcoholic beverages (not for scoring)	Alcoholic beverages (not for scoring)	200	ml	42	0.4	2.9	2.9	0	0	0	0	0	5		84	0.8	5.8	5.8	0	0	0	0	0	10
2x glass softdrink	Beverages	All other products	300	ml	42	0.02	10.3	10.3	8	0	0	0	0	2		126	0.06	30.9	30.9	24	0	0	0	0	6
1x cup of tea	Beverages	All other products	150	ml	0	0	0	0	0	0	0	0	0	2		0	0	0	0	0	0	0	0	0	3
1x piece of chocolate (average)	Snacks	All other products	5	gram	574	8.5	42.5	42.3	42.3	41.1	19.4	0.1	2.7	76		28.7	0.425	2.125	2.115	2.115	2.055	0.97	0.005	0.135	3.8
total in between																238.7	1.285	38.825	38.815	26.115	2.055	0.97	0.005	0.135	22.8
																energy (kcal)	protein	carbs	total sugar	added sugars	total fat	SAFA	Trans	fibre	sodium
TOTAL DAILY MENU 1														TOTAL MENU (g)		2054.61	74.178	259.721	145.111	78.805	72.477	32.584	3.693	17.31	2445.86
															EN%		14.4413	50.5636	28.2508	15.3421	31.7478	14.2731	1.61768
DAILY MENU 2
breakfast
1x muesli (breakfast cereals)	Grains and cereal products	All other products	30	gram	445	7.5	68	33	33	16	6.5	0	5	0		133.5	2.25	20.4	9.9	9.9	4.8	1.95	0	1.5	0
1x semi skimmed milk	Milk (-products)	All other products	150	gram	47	3.6	4.8	4.7	0	1.5	1	0	0	47		70.5	5.4	7.2	7.05	0	2.25	1.5	0	0	70.5
1x glasss orange juice	Fruit juices	All other products	150	gram	39	0.6	9.1	9.1	0	0	0	0	0.3	1		58.5	0.9	13.65	13.65	0	0	0	0	0.45	1.5
1x cup of tea	Beverages	All other products	150	gram	0	0	0	0	0	0	0	0	0	2		0	0	0	0	0	0	0	0	0	3
total breakfast																262.5	8.55	41.25	30.6	9.9	7.05	3.45	0	1.95	75
In between
1x apple	Fresh or frozen fruit, vegetables and legumes	All other products	100	gram	49	0.4	11.8	11.8	0	0	0	0	2.2	1		49	0.4	11.8	11.8	0	0	0	0	2.2	1
2x cup of coffee	Beverages	All other products	300	gram	1	0.2	0	0.1	0	0	0	0	0	1		3	0.6	0	0.3	0	0	0	0	0	3
2x evaporated milk (for coffee)	Milk (-products)	All other products	16	gram	114	7.7	11.4	11.4	0	4.3	2.6	0.2	0	109		18.24	1.232	1.824	1.824	0	0.688	0.416	0.032	0	17.44
2x cookies ( speculaas)	Snacks	All other products	20	gram	489	6.1	68.3	29.7	27	21.3	10.2	2	1.5	400		97.8	1.22	13.66	5.94	5.4	4.26	2.04	0.4	0.3	80
total in between																168.04	3.452	27.284	19.864	5.4	4.948	2.456	0.432	2.5	101.44
Lunch
1 Cup a Soup Spicy tomato	Soups	Soups	175	gram	30	0.8	5.6	4.2	4.2	0.2	0.1	0	0.6	300		52.5	1.4	9.8	7.35	7.35	0.35	0.175	0	1.05	525
1x bread, bake off waldcorn	Bread	All other products	100	gram	245			4.7	0	5.4	1	0	6.8	500		245	0	0	4.7	0	5.4	1	0	6.8	500
1 x 60% margarine fat <17g SAFA	Oils, fats and fat containing spreads	Spreads (as underlayer)	5	gram	541	0.1	0.2	0.2	0	60	12.5	0.8	0	7		27.05	0.005	0.01	0.01	0	3	0.625	0.04	0	0.35
1x slice of ham	Processed meat, meat products and meat substitutes	All other products	15	gram	132	17.9	1.9	1.9	0	5.9	2.3	0	0	878		19.8	2.685	0.285	0.285	0	0.885	0.345	0	0	131.7
1x boiled egg	Meat, poultry, eggs (unprocessed)	All other products	50	gram	148	13.1	0	0	0	10.6	2.6	0	0	150		74	6.55	0	0	0	5.3	1.3	0	0	75
1x tomato	Fresh or frozen fruit, vegetables and legumes	All other products	25	gram	11	0.9	1.9	1.9	0	0	0	0	1.3	10		2.75	0.225	0.475	0.475	0	0	0	0	0.325	2.5
1x cucumber	Fresh or frozen fruit, vegetables and legumes	All other products	25	gram	8	0.8	1.2	1.2	0	0	0	0	0.7	5		2	0.2	0.3	0.3	0	0	0	0	0.175	1.25
1x glass semi skimmed milk	Milk (-products)	All other products	150	gram	47	3.6	4.8	4.7	0	1.5	1	0	0	47		70.5	5.4	7.2	7.05	0	2.25	1.5	0	0	70.5
total lunch																493.6	16.465	18.07	20.17	7.35	17.185	4.945	0.04	8.35	1306.3
In between
2 x cup of tea	Beverages	All other products	300	gram	0	0	0	0	0	0	0	0	0	2		0	0	0	0	0	0	0	0	0	6
1x cookie ( gevulde koek)	Snacks	All other products	25	gram	433	5.5	61.1	31.5	31.5	18.6	6.7	1.3	3	250		108.25	1.375	15.275	7.875	7.875	4.65	1.675	0.325	0.75	62.5
2x glass softdrink	Beverages	All other products	300	gram	38	0	9.6	9.6	9.6	0	0	0	0	5		114	0	28.8	28.8	28.8	0	0	0	0	15
total in between																222.25	1.375	44.075	36.675	36.675	4.65	1.675	0.325	0.75	83.5
Diner																							0.68
meal kit knorr (swedish meatballs) as prepared	Main dish	All other products	100	gram	587	28.9	43	18.1	2.8	32.7	11.3	0.68	6.8	1231		587	28.9	43	18.1	2.8	32.7	11.3	0.68	6.8	1231
ice, vanilla flavour, cream	Snacks	Edible ices	50	gram	217	3	25.7	19.9	19.9	11.4	7.4	0.4	0.3	78		108.5	1.5	12.85	9.95	9.95	5.7	3.7	0.2	0.15	39
total in between																695.5	30.4	55.85	28.05	12.75	38.4	15	0.88	6.95	1270
In between
1x cup of coffee	Beverages	All other products	150	ml	1	0.2	0	0.1	0	0	0	0	0	1		1.5	0.3	0	0.15	0	0	0	0	0	1.5
1x Evaporated milk (for coffee)	Milk (-products)	All other products	8	gram	114	7.7	11.4	11.4	0	4.3	2.6	0.2	0	109		9.12	0.616	0.912	0.912	0	0.344	0.208	0.016	0	8.72
1x 48+ cheese (snack)	Cheese (-products)	Cheese	25	gram	377	24	0	0	0	31.2	19.8	1.2	0	932		94.25	6	0	0	0	7.8	4.95	0.3	0	233
1x red wine	Alcoholic beverages (not for scoring)	Alcoholic beverages (not for scoring)	100	ml	82	0	3	3	0	0	0	0	0	10		82	0	3	3	0	0	0	0	0	10
																186.87	6.916	3.912	4.062	0	8.144	5.158	0.316	0	253.22
																energy (kcal)	protein	carbs	total sugar	added sugars	total fat	SAFA	Trans	fibre	sodium
TOTAL DAILY MENU 2														TOTAL MENU (g)		2028.76	67.158	190.441	139.421	72.075	80.377	32.684	1.993	20.5	3089.46
															EN%		13.2412	37.5483	27.4889	14.2107	35.6569	14.4993	0.884136
DAILY MENU 3
breakfast
1x wholemeal bread	Bread	All other products	35	gram	209	8.8	39	2	0	2	0.4	0	6.4	500		73.15	3.08	13.65	0.7	0	0.7	0.14	0	2.24	175
1x cracker (knackerbrod)	Bread	All other products	10	gram	373	11.2	64.3	3.2	3.2	7.9	1.6	0.5	10.5	548		37.3	1.12	6.43	0.32	0.32	0.79	0.16	0.05	1.05	54.8
2x 48+ cheese	Cheese (-products)	Cheese	40	gram	377	24	0	0	0	31.2	19.8	1.2	0	932		150.8	9.6	0	0	0	12.48	7.92	0.48	0	372.8
1 x 60% margarine fat <17g SAFA	Oils, fats and fat containing spreads	Spreads (as underlayer)	5	gram	541	0.1	0.2	0.2	0	60	12.5	0.8	0	7		27.05	0.005	0.01	0.01	0	3	0.625	0.04	0	0.35
2x cup of coffee	Beverages	All other products	300	gram	1	0.2	0	0.1	0	0	0	0	0	1		3	0.6	0	0.3	0	0	0	0	0	3
2x Evaporated milk (for coffee)	Milk (-products)	All other products	16	gram	114	7.7	11.4	11.4	0	4.3	2.6	0.2	0	109		18.24	1.232	1.824	1.824	0	0.688	0.416	0.032	0	17.44
1x glass orange juice	Fruit juices	All other products	150	gram	39	0.6	9.1	9.1	0	0	0	0	0.3	1		58.5	0.9	13.65	13.65	0	0	0	0	0.45	1.5
total breakfast																368.04	16.537	35.564	16.804	0.32	17.658	9.261	0.602	3.74	624.89
In between
1x Isotone sportdrink (Isostar)	Beverages	All other products	150	gram	60	0	15.1	15.1	15.1	0	0	0	0	13		90	0	22.65	22.65	22.65	0	0	0	0	19.5
1xsnack ( cookie, liga fruitkick, apple)liga	Snacks	All other products	25	gram	390	5.9	64.5	55.1	29.7	11.9	1.2	0	4.4	140		97.5	1.475	16.125	13.775	7.425	2.975	0.3	0	1.1	35
total in between																187.5	1.475	38.775	36.425	30.075	2.975	0.3	0	1.1	54.5
Lunch
2x whitebread	Bread	All other products	70	gram	295	9.3	53.1	5.2	0	5	1.4	0.2	2.7	500		206.5	6.51	37.17	3.64	0	3.5	0.98	0.14	1.89	350
2 x 60% margarine fat <17g SAFA	Oils, fats and fat containing spreads	Spreads (as underlayer)	10	gram	541	0.1	0.2	0.2	0	60	12.5	0.8	0	7		54.1	0.01	0.02	0.02	0	6	1.25	0.08	0	0.7
1x 48+ cheese	Cheese (-products)	Cheese	20	gram	377	24	0	0	0	31.2	19.8	1.2	0	932		75.4	4.8	0	0	0	6.24	3.96	0.24	0	186.4
1x slice of ham	Processed meat, meat products and meat substitutes	All other products	15	gram	132	17.9	1.9	1.9	0	5.9	2.3	0	0	878		19.8	2.685	0.285	0.285	0	0.885	0.345	0	0	131.7
1x tomato ketchup	Other sauces (on water basis)	Table Sauces	15	gram	101	0.5	24.7	23.3	23.3	0.1	0	0	0.3	1190		15.15	0.075	3.705	3.495	3.495	0.015	0	0	0.045	178.5
1x milk and fruit ( milk mixed with juice)	Milk (-products)	All other products	150	gram	70	2.5	14	13	8	1	0.5	0	0	30		105	3.75	21	19.5	12	1.5	0.75	0	0	45
total Lunch																475.95	17.83	62.18	26.94	15.495	18.14	7.285	0.46	1.935	892.3
In between
1x snack (bread with sausage) sauzijcenbroodje	Snacks	All other products	70	gram	392	10.1	33.2	2.1	2.1	24.3	11.1	1.1	0.7	787		274.4	7.07	23.24	1.47	1.47	17.01	7.77	0.77	0.49	550.9
2 x cup of coffee	Beverages	All other products	300	gram	1	0.2	0	0.1	0	0	0	0	0	1		3	0.6	0	0.3	0	0	0	0	0	3
2x Evaporated milk (for coffee)	Milk (-products)	All other products	16	gram	114	7.7	11.4	11.4	0	4.3	2.6	0.2	0	109		18.24	1.232	1.824	1.824	0	0.688	0.416	0.032	0	17.44
1x orange	Fresh or frozen fruit, vegetables and legumes	All other products	100	gram	47	1	10.6	10.6	0	0	0	0	1.8	0		47	1	10.6	10.6	0	0	0	0	1.8	0
total in between																342.64	9.902	35.664	14.194	1.47	17.698	8.186	0.802	2.29	571.34
Diner
2x glasss of water	Beverages	All other products	300	gram	0	0	0	0	0	0	0	0	0	0		0	0	0	0	0	0	0	0	0	0
hamburger	Processed meat, meat products and meat substitutes	All other products	100	gram	231	18.1	4	0	0	15.9	7.2	0.7	0	86		231	18.1	4	0	0	15.9	7.2	0.7	0	86
cookingproduct 97% fat >17 g SAFA	Oils, fats and fat containing spreads	Cooking Products	15	gram	875	0	1	1	0	96.8	38.1	1.3	0	323		131.25	0	0.15	0.15	0	14.52	5.715	0.195	0	48.45
patatoes	Potatoes, unprocessed	All other products	100	gram	113	18.1	4	1	1	4.5	1.8	0	2.9	20		113	18.1	4	1	1	4.5	1.8	0	2.9	20
maynonaise (calve)	Other sauces (emulsions)	Dressings	15	gram	280	1	10	6	6	26	4	0	0	550		42	0.15	1.5	0.9	0.9	3.9	0.6	0	0	82.5
green beans	Fresh or frozen fruit, vegetables and legumes	All other products	100	gram	28	2	5	0	0	0	0	0	3.6	0		28	2	5	0	0	0	0	0	3.6	0
1x serving custard	Milk (-products)	All other products	150	ml	93	2.8	14.4	10.8	4.8	2.7	1.8	0.1	0	59		139.5	4.2	21.6	16.2	7.2	4.05	2.7	0.15	0	88.5
total diner																684.75	42.55	36.25	18.25	9.1	42.87	18.015	1.045	6.5	325.45
In between
2x cups of tea	Beverages	All other products	300	gram	0	0	0	0	0	0	0	0	0	2		0	0	0	0	0	0	0	0	0	6
1 glass of beer	Alcoholic beverages (not for scoring)	Alcoholic beverages (not for scoring)	200	gram	42	0.4	2.9	2.9	0	0	0	0	0	5		84	0.8	5.8	5.8	0	0	0	0	0	10
1x Chips potato head (salty snacks)	Snacks	All other products	30	gram	470	6.9	63	0.5	0	21	2.2	0	5	800		141	2.07	18.9	0.15	0	6.3	0.66	0	1.5	240
total in between																225	2.87	24.7	5.95	0	6.3	0.66	0	1.5	256
																energy (kcal)	protein	carbs	total sugar	added sugars	total fat	SAFA	Trans	fibre	sodium
TOTAL DAILY MENU 3														TOTAL MENU (g)		2283.88	91.164	233.133	118.563	56.46	105.641	43.707	2.909	17.065	2724.48
															EN%		15.9665	40.831	20.7652	9.88844	41.6296	17.2235	1.14634
																AVERAGE TYPICAL MENUS
		Netherlands CALCULATION DAILY MENUS - Typical (continued)														energy (kcal)	protein	carbs	total sugar	added sugars	total fat	SAFA	Trans	fibre	sodium
																2122.42	77.5	227.765	134.365	69.1133	86.165	36.325	2.865	18.2917	2753.27
																EN%	14.606	42.9256	25.323	13.0254	36.5378	15.4034	1.21489

## Sheet: Netherlands Choices daily menu
Table S1		Netherlands CALCULATION DAILY MENUS - Choices
					PER 100 G											PER SERVING
	Choices NL productgroup	NEP productgroup	serving	unit	energy(kcal)/per 100g	protein(gram)per 100g	carbs (gram) per 100g	total sugar	added sugars	fat total (gram)per 100g	SAFA (gram)/100g	Trans(gram)/100g	fibre(gam)/100g	sodium(mg)/100g		energy (kcal)/per serving	protein (g) per serving	carbs (g) per serving	total sugar	added sugars	total fat (gram)per serving	SAFA (g) per serving	Trams) per serving	fibre(g)per serving	sodium(mg) serving
DAILY MENU 1
breakfast
2x wholemeal bread	Bread	All other products	70	gram	209	8.8	39	2	0	2	0.4	0	6.4	500		146.3	6.16	27.3	1.4	0	1.4	0.28	0	4.48	350
1 x jam without sugar	All other products.	All other products	15	gram	168	0	6	6	0	0	0	0	0	25		25.2	0	0.9	0.9	0	0	0	0	0	3.75
1 serving 30+ cheese ( Milner)	Cheese (-products)	Cheese	20	gram	292	30	0	0	0	19	13	0	0.7	760		58.4	6	0	0	0	3.8	2.6	0	0.14	152
2x low fat margarine, becel/flora light	Oils, fats and fat containing spreads	Spreads (as underlayer)	10	gram	320	1.1	0	0	0	35	7	0	0	0		32	0.11	0	0	0	3.5	0.7	0	0	0
1x glass semi skimmed milk	Milk (-products)	All other products	150	gram	47	3.6	4.8	4.7	0	1.5	1	0	0	47		70.5	5.4	7.2	7.05	0	2.25	1.5	0	0	70.5
1x cup of tea	Beverages	All other products	150	gram	0	0	0	0	0	0	0	0	0	2		0	0	0	0	0	0	0	0	0	3
total breakfast																332.4	17.67	35.4	9.35	0	10.95	5.08	0	4.62	579.25
In between
1x banana	Fresh or frozen fruit, vegetables and legumes	All other products	100	gram	88	1.2	20.4	16.9	0	0.2	0.1	0	2.7	1		88	1.2	20.4	16.9	0	0.2	0.1	0	2.7	1
1 gingerbread less sugar	Snacks	All other products	23	gram	262	2.9	53.9	21.4	20	1.5	0.4	0.1	16.3	220		60.26	0.667	12.397	4.922	4.6	0.345	0.092	0.023	3.749	50.6
2x cups of coffee	Beverages	All other products	300	gram	1	0.2	0	0.1	0	0	0	0	0	1		3	0.6	0	0.3	0	0	0	0	0	3
2 servings evaporated milk balance	Milk (-products)	All other products	16	gram	65	11	4.5	4.5	0	0	0	0	0	109		10.4	1.76	0.72	0.72	0	0	0	0	0	17.44
total in between																161.66	4.227	33.517	22.842	4.6	0.545	0.192	0.023	6.449	72.04
Lunch
unox toasty sandwich turkey-spinach	Filled sandwich/rolls	All other products	105	gram	217	9.8	26.7	0.4	0	8	1.9	0	2.95	330		227.85	10.29	28.035	0.42	0	8.4	1.995	0	3.0975	346.5
1x wholemeal bread	Bread	All other products	35	gram	209	8.8	39	2	0	2	0.4	0	6.4	500		73.15	3.08	13.65	0.7	0	0.7	0.14	0	2.24	175
1 serving 30+ cheese ( Milner)	Cheese (-products)	Cheese	20	gram	292	30	0	0	0	19	13	0	0.7	760		58.4	6	0	0	0	3.8	2.6	0	0.14	152
1x low fat margarine, becel/flora light	Oils, fats and fat containing spreads	Spreads (as underlayer)	5	gram	320	1.1	0	0	0	35	7	0	0	0		16	0.055	0	0	0	1.75	0.35	0	0	0
milk and fruit cherry light ( milk product)	Milk (-products)	All other products	150	gram	36	3	5	4.5	0	0	0	0	0	40		54	4.5	7.5	6.75	0	0	0	0	0	60
total lunch																429.4	23.925	49.185	7.87	0	14.65	5.085	0	5.4775	733.5
In between
1 Evergreen apple ( biscuits)	Snacks	All other products	25	gram	370	5.4	70	33.4	12	7.8	0.8	0.1	5.6	120		92.5	1.35	17.5	8.35	3	1.95	0.2	0.025	1.4	30
1x cup of coffee	Beverages	All other products	150	gram	1	0.2	0	0.1	0	0	0	0	0	1		1.5	0.3	0	0.15	0	0	0	0	0	1.5
1 serving evaporated milk balance	Milk (-products)	All other products	8	gram	65	11	4.5	4.5	0	0	0	0	0	109		5.2	0.88	0.36	0.36	0	0	0	0	0	8.72
1 ice tea (50% less sugar)	Beverages	All other products	150	gram	13	0	3	3	3	0	0	0	0	10		19.5	0	4.5	4.5	4.5	0	0	0	0	15
total in between																118.7	2.53	22.36	13.36	7.5	1.95	0.2	0.025	1.4	55.22
Diner
1 chicken filet unprocessed	Processed meat, meat products and meat substitutes	All other products	75	gram	110	23.3	0	0	0	1.8	0.5	0	0	53		82.5	17.475	0	0	0	1.35	0.375	0	0	39.75
blue band culinesse	Oils, fats and fat containing spreads	Cooking Products	15	gram	740	0	0	0	0	82	9	0.5	0	590		111	0	0	0	0	12.3	1.35	0.075	0	88.5
cauliflower	Fresh or frozen fruit, vegetables and legumes	All other products	130	gram	14	2	2	1.5	0	0	0	0	1.5	8		18.2	2.6	2.6	1.95	0	0	0	0	1.95	10.4
potatoes	Potatoes, unprocessed	All other products	130	gram	76	2.3	16.8	1.1	0	0	0	0	3.1	2		98.8	2.99	21.84	1.43	0	0	0	0	4.03	2.6
optimel yoghurt	Milk (-products)	All other products	150	ml	50	3.5	9	4.7	0	0	0	0	0	60		75	5.25	13.5	7.05	0	0	0	0	0	90
total Diner																385.5	28.315	37.94	10.43	0	13.65	1.725	0.075	5.98	231.25
In between
1 beer	Alcoholic beverages (not for scoring)	Alcoholic beverages (not for scoring)	200	ml	42	0.4	2.9	2.9	0	0	0	0	0	5		84	0.8	5.8	5.8	0	0	0	0	0	10
2x beverage , dubbelfriss light apple/peach	Beverages	All other products	300	ml	14	0.03	3.2	3	0	0	0	0	0	2		42	0.09	9.6	9	0	0	0	0	0	6
1x cup of tea	Beverages	All other products	150	ml	0	0	0	0	0	0	0	0	0	2		0	0	0	0	0	0	0	0	0	3
1 Sultana fruits of the forest ( biscuits)	Snacks	All other products	25	gram	400	5.5	73	33	12	9	4	0.1	4	200		100	1.375	18.25	8.25	3	2.25	1	0.025	1	50
total in between																226	2.265	33.65	23.05	3	2.25	1	0.025	1	69
																energy (kcal)	protein	carbs	total sugar	added sugars	total fat	SAFA	Trans	fibre	sodium
TOTAL DAILY MENU 1														TOTAL MENU (g)		1653.66	78.932	212.052	86.902	15.1	43.995	13.282	0.148	24.9265	1740.26
															EN%		19.0927	51.2928	21.0205	3.6525	23.9442	7.22869	0.0805486
DAILY MENU 2
breakfast
1x muesli (breakfast cereals)( no healthier option)	Grains and cereal products	All other products	30	gram	445	7.5	68	33	33	16	6.5	0	5	0		133.5	2.25	20.4	9.9	9.9	4.8	1.95	0	1.5	0
1x semi skimmed milk	Milk (-products)	All other products	150	gram	47	3.6	4.8	4.7	0	1.5	1	0	0	47		70.5	5.4	7.2	7.05	0	2.25	1.5	0	0	70.5
1x glasss orange juice	Fruit juices	All other products	150	gram	39	0.6	9.1	9.1	0	0	0	0	0.3	1		58.5	0.9	13.65	13.65	0	0	0	0	0.45	1.5
1x cup of tea	Beverages	All other products	150	gram	0	0	0	0	0	0	0	0	0	2		0	0	0	0	0	0	0	0	0	3
total breakfast																262.5	8.55	41.25	30.6	9.9	7.05	3.45	0	1.95	75
In between
1x apple	Fresh or frozen fruit, vegetables and legumes	All other products	100	gram	49	0.4	11.8	11.8	0	0	0	0	2.2	1		49	0.4	11.8	11.8	0	0	0	0	2.2	1
2x cup of coffee	Beverages	All other products	300	gram	1	0.2	0	0.1	0	0	0	0	0	1		3	0.6	0	0.3	0	0	0	0	0	3
2 servings evaporated milk balance	Milk (-products)	All other products	16	gram	65	11	4.5	4.5	0	0	0	0	0	109		10.4	1.76	0.72	0.72	0	0	0	0	0	17.44
1 Evergreen apple( biscuits)	Snacks	All other products	25	gram	370	5.4	70.3	38.1	12	7.8	0.8	0.1	5.6	120		92.5	1.35	17.575	9.525	3	1.95	0.2	0.025	1.4	30
total in between																154.9	4.11	30.095	22.345	3	1.95	0.2	0.025	3.6	51.44
Lunch
1x cup of vegetable soup	Soups	Soups	175	gram	34	0.8	2.5	0.4	0	2.3	0.9	0	0.8	323		59.5	1.4	4.375	0.7	0	4.025	1.575	0	1.4	565.25
1x bread, bake off waldcorn	Bread	All other products	100	gram	245			4.7	0	5.4	1	0	6.8	500		245	0	0	4.7	0	5.4	1	0	6.8	500
1x low fat margarine, becel/flora light	Oils, fats and fat containing spreads	Spreads (as underlayer)	5	gram	320	1.1	0	0	0	35	7	0	0	0		16	0.055	0	0	0	1.75	0.35	0	0	0
1x ham, Megafit Stegeman	Processed meat, meat products and meat substitutes	All other products	15	gram	115	18	2.7	2.7	2.7	3.5	1.3	0	0	850		17.25	2.7	0.405	0.405	0.405	0.525	0.195	0	0	127.5
1x boiled egg ( no healthier option)	Meat, poultry, eggs (unprocessed)	All other products	50	gram	148	13.1	0	0	0	10.6	2.6	0	0	150		74	6.55	0	0	0	5.3	1.3	0	0	75
1x tomato	Fresh or frozen fruit, vegetables and legumes	All other products	25	gram	11	0.9	1.9	1.9	0	0	0	0	1.3	10		2.75	0.225	0.475	0.475	0	0	0	0	0.325	2.5
1x cucumber	Fresh or frozen fruit, vegetables and legumes	All other products	25	gram	8	0.8	1.2	1.2	0	0	0	0	0.7	5		2	0.2	0.3	0.3	0	0	0	0	0.175	1.25
1x glass semi skimmed milk	Milk (-products)	All other products	150	gram	47	3.6	4.8	4.7	0	1.5	1	0	0	47		70.5	5.4	7.2	7.05	0	2.25	1.5	0	0	70.5
total lunch																487	16.53	12.755	13.63	0.405	19.25	5.92	0	8.7	1342
In between
2 x cup of tea	Beverages	All other products	300	gram	0	0	0	0	0	0	0	0	0	2		0	0	0	0	0	0	0	0	0	6
1 Sultana ( biscuits) fruit of the forest	Snacks	All other products	25	gram	400	5.5	73	33	12	9	4	0.1	4	200		100	1.375	18.25	8.25	3	2.25	1	0.025	1	50
2x ice tea (50% less sugar)	Beverages	All other products	300	gram	13	0	3	3	3	0	0	0	0	10		39	0	9	9	9	0	0	0	0	30
total in between																139	1.375	27.25	17.25	12	2.25	1	0.025	1	86
Diner
meal kit knorr (Hungarian goulash) as prepared	Main dish	All other products	100	gram	682	39.1	74.4	11.8	4.74	25	6.5	0.17	9.2	1052.5		682	39.1	74.4	11.8	4.74	25	6.5	0.17	9.2	1052.5
frusi ice cream	Snacks	Edible ices	68	gram	161	3.2	29	23	16	3.5	1.8	0	1.4	230		109.48	2.176	19.72	15.64	10.88	2.38	1.224	0	0.952	156.4
																791.48	41.276	94.12	27.44	15.62	27.38	7.724	0.17	10.152	1208.9
In between
1xcup of coffee	Beverages	All other products	150	ml	1	0.2	0	0.1	0	0	0	0	0	1		1.5	0.3	0	0.15	0	0	0	0	0	1.5
1 serving evaporated milk balance	Milk (-products)	All other products	8	gram	65	11	4.5	4.5	0	0	0	0	0	109		5.2	0.88	0.36	0.36	0	0	0	0	0	8.72
1 serving 30+ cheese ( Milner)	Cheese (-products)	Cheese	25	gram	292	30	0	0	0	19	13	0	0.7	760		73	7.5	0	0	0	4.75	3.25	0	0.175	190
1x red wine	Alcoholic beverages (not for scoring)	Alcoholic beverages (not for scoring)	100	ml	82	0	3	3	0	0	0	0	0	10		82	0	3	3	0	0	0	0	0	10
																161.7	8.68	3.36	3.51	0	4.75	3.25	0	0.175	210.22
																energy (kcal)	protein	carbs	total sugar	added sugars	total fat	SAFA	Trans	fibre	sodium
TOTAL DAILY MENU 2														TOTAL MENU (g)		1996.58	80.521	208.83	114.775	40.925	62.63	21.544	0.22	25.577	2973.56
															EN%		16.1318	41.8375	22.9943	8.19902	28.2318	9.71141	0.0991696
DAILY MENU 3
breakfast
1x wholemeal bread	Bread	All other products	35	gram	209	8.8	39	2	0	2	0.4	0	6.4	500		73.15	3.08	13.65	0.7	0	0.7	0.14	0	2.24	175
1x cracker (knackerbrod)( no healthier option)	Bread	All other products	10	gram	373	11.2	64.3	3.2	3.2	7.9	1.6	0.5	10.5	548		37.3	1.12	6.43	0.32	0.32	0.79	0.16	0.05	1.05	54.8
2xserving 30+ cheese ( Milner)	Cheese (-products)	Cheese	40	gram	292	30	0	0	0	19	13	0	0.7	760		116.8	12	0	0	0	7.6	5.2	0	0.28	304
1x low fat margarine, becel/flora light	Oils, fats and fat containing spreads	Cooking Products	5	gram	320	1.1	0	0	0	35	7	0	0	0		16	0.055	0	0	0	1.75	0.35	0	0	0
2x cup of coffee	Beverages	All other products	300	gram	1	0.2	0	0.1	0	0	0	0	0	1		3	0.6	0	0.3	0	0	0	0	0	3
2 servings evaporated milk balance	Milk (-products)	All other products	16	gram	65	11	4.5	4.5	0	0	0	0	0	109		10.4	1.76	0.72	0.72	0	0	0	0	0	17.44
1x glass orange juice	Fruit juices	All other products	150	gram	39	0.6	9.1	9.1	0	0	0	0	0.3	1		58.5	0.9	13.65	13.65	0	0	0	0	0.45	1.5
total breakfast																315.15	19.515	34.45	15.69	0.32	10.84	5.85	0.05	4.02	555.74
In between
1 ice tea (50% less sugar)	Beverages	All other products	150	gram	13	0	3	3	3	0	0	0	0	10		19.5	0	4.5	4.5	4.5	0	0	0	0	15
1 gingerbread less sugar	Snacks	All other products	23	gram	262	2.9	53.9	21.4	20	1.5	0.4	0.1	16.3	220		60.26	0.667	12.397	4.922	4.6	0.345	0.092	0.023	3.749	50.6
total in between																79.76	0.667	16.897	9.422	9.1	0.345	0.092	0.023	3.749	65.6
Lunch
2x wholemeal bread	Bread	All other products	70	gram	209	8.8	39	2	0	2	0.4	0	6.4	500		146.3	6.16	27.3	1.4	0	1.4	0.28	0	4.48	350
2x low fat margarine, becel/flora light	Oils, fats and fat containing spreads	Cooking Products	10	gram	320	1.1	0	0	0	35	7	0	0	0		32	0.11	0	0	0	3.5	0.7	0	0	0
1x serving 30+ cheese ( Milner)	Cheese (-products)	Cheese	20	gram	292	30	0	0	0	19	13	0	0.7	760		58.4	6	0	0	0	3.8	2.6	0	0.14	152
1x ham, Megafit Stegeman	Processed meat, meat products and meat substitutes	All other products	15	gram	115	18	2.7	2.7	2.7	3.5	1.3	0	0	850		17.25	2.7	0.405	0.405	0.405	0.525	0.195	0	0	127.5
ketchup (Calve kids snack)	Other sauces (on water basis)	Table Sauces	15	gram	70	1.7	15	13	8	0.1	0	0	0.5	500		10.5	0.255	2.25	1.95	1.2	0.015	0	0	0.075	75
milk and fruit cherry light ( milk product)	Milk (-products)	All other products	150	gram	36	3	5	4.5	0	0	0	0	0	40		54	4.5	7.5	6.75	0	0	0	0	0	60
total Lunch																318.45	19.725	37.455	10.505	1.605	9.24	3.775	0	4.695	764.5
In between
unox toasty sandwich turkey-spinach	Filled sandwich/rolls	All other products	105	gram	217	9.8	26.7	0.4	0	8	1.9	0	2.95	330		227.85	10.29	28.035	0.42	0	8.4	1.995	0	3.0975	346.5
2 x cup of coffee	Beverages	All other products	300	gram	1	0.2	0	0.1	0	0	0	0	0	1		3	0.6	0	0.3	0	0	0	0	0	3
2 servings evaporated milk balance	Milk (-products)	All other products	16	gram	65	11	4.5	4.5	0	0	0	0	0	109		10.4	1.76	0.72	0.72	0	0	0	0	0	17.44
1x orange	Fresh or frozen fruit, vegetables and legumes	All other products	100	gram	47	1	10.6	10.6	0	0	0	0	1.8	0		47	1	10.6	10.6	0	0	0	0	1.8	0
total in between																288.25	13.65	39.355	12.04	0	8.4	1.995	0	4.8975	366.94
Diner
2x glasss of water	Beverages	All other products	300	gram	0	0	0	0	0	0	0	0	0	0		0	0	0	0	0	0	0	0	0	0
1 chicken filet unprocessed	Processed meat, meat products and meat substitutes	All other products	100	gram	110	23.3	0	0	0	1.8	0.5	0	0	53		110	23.3	0	0	0	1.8	0.5	0	0	53
blue band culinesse (for potatoes)	Oils, fats and fat containing spreads	Cooking Products	15	gram	740	0	0	0	0	82	9	0.5	0	590		111	0	0	0	0	12.3	1.35	0.075	0	88.5
patatoes	Potatoes (processed), rice, pasta, noodles	All other products	100	gram	76	2.3	16.8	1.1	0	0	0	0	3.1	2		76	2.3	16.8	1.1	0	0	0	0	3.1	2
Calve Yofresh ( mayonnaise)	Other sauces (emulsions)	Dressings	15	gram	280	0.9	13	10	8.1	25	1.9	0	0.2	680		42	0.135	1.95	1.5	1.215	3.75	0.285	0	0.03	102
green beans	Fresh or frozen fruit, vegetables and legumes	All other products	100	gram	28	2	5	0	0	0	0	0	3.6	3		28	2	5	0	0	0	0	0	3.6	3
Mona dessert, strawberry/raspberry	Milk (-products)	All other products	200	gram	60	3.6	9.6	9.6	4.45	0.67	0.43	0	0	50		120	7.2	19.2	19.2	8.9	1.34	0.86	0	0	100
total diner																487	34.935	42.95	21.8	10.115	19.19	2.995	0.075	6.73	348.5
In between
2x cups of tea	Beverages	All other products	300	gram	0	0	0	0	0	0	0	0	0	2		0	0	0	0	0	0	0	0	0	6
1 glass of beer	Alcoholic beverages (not for scoring)	Alcoholic beverages (not for scoring)	200	gram	42	0.4	2.9	2.9	0	0	0	0	0	5		84	0.8	5.8	5.8	0	0	0	0	0	10
1x Chips potato head (salty snacks)( no healthier option)	Snacks	All other products	30	gram	470	6.9	60	0.5	0	22	2	0	5	700		141	2.07	18	0.15	0	6.6	0.6	0	1.5	210
total in between																225	2.87	23.8	5.95	0	6.6	0.6	0	1.5	226
																energy (kcal)	protein	carbs	total sugar	added sugars	total fat	SAFA	Trans	fibre	sodium
TOTAL DAILY MENU 3														TOTAL MENU (g)		1713.61	91.362	194.907	75.407	21.14	54.615	15.307	0.148	25.5915	2327.28
															EN%		21.3262	45.4962	17.6019	4.93461	28.6842	8.03934	0.0777306
		Netherlands CALCULATION DAILY MENUS - Choices (continued)														AVERAGE CHOICES MENUS
																energy (kcal)	protein	carbs	total sugar	added sugars	total fat	SAFA	Trans	fibre	sodium
																1787.95	83.605	205.263	92.3613	25.7217	53.7467	16.711	0.172	25.365	2347.03
																EN%	18.7041	45.9214	20.6631	5.75445	27.0544	8.41181	0.0865796
