# Supplementary material for: Potential Effects of Nutrient Profiles on Nutrient Intakes in the Netherlands, Greece, Spain, USA, Israel, China and South-Africa
Source: PLoS One. 2011 Feb 23;6(2):e14721. doi: 10.1371/journal.pone.0014721 (PMC3044133; doi:10.1371/journal.pone.0014721)
Supplement: Table S2 — Greece: Calculations of Daily Menus. Detailed calculations of three Typical Daily Menus and three Choices Daily Menus for Greece. (0.15 MB XLS) [file pone.0014721.s002.xls]

## Sheet: Greece typical daily menu
Table S2		Greece CALCULATION DAILY MENUS - Typcial
					PER 100 G											PER SERVING
	Choices NL productgroups	NEP productgroups	serving	unit	energy(kcal)/per 100g	protein(gram)per 100g	carbs (gram) per 100g	total sugar	added sugars	fat total (gram)per 100g	SAFA (gram)/100g	Trans(gram)/100g	fibre(gam)/100g	sodium(mg)/100g		energy (kcal)/per serving	protein (g) per serving	carbs (g) per serving	total sugar	added sugars	total fat (gram)per serving	SAFA (g) per serving	Trams) per serving	fibre(g)per serving	sodium(mg) serving
DAILY MENU 1
breakfast
1 x glass semi skimmed milk	Milk (-products)	All other products	150	gram	47	3.6	4.8	4.7	0	1.5	1	0.07	0	47		70.5	5.4	7.2	7.05	0	2.25	1.5	0.105	0	70.5
1 x white bread	Bread	All other products	30	gram	218	7.6	46.9	3	2.8	1.3	0.3	0.01	4.1	500		65.4	2.28	14.07	0.9	0.84	0.39	0.09	0.003	1.23	150
margarine (70% fat)	Oils, fats and fat containing spreads	Spreads (as underlayer)	5	gram	630	0	0	0	0	70	18	0.3	0	100		31.5	0	0	0	0	3.5	0.9	0.015	0	5
1x honey	All other products.	All other products	10	gram	288	0.4	76.4	76.4	76.4	0	0	0	0	11		28.8	0.04	7.64	7.64	7.64	0	0	0	0	1.1
1x banana (McC&W)	Fresh or frozen fruit, vegetables and legumes	All other products	100	gram	95	1.2	23.2	20.9	0	0.3	0.1	0	1.1	1		95	1.2	23.2	20.9	0	0.3	0.1	0	1.1	1
1 x cup of coffee	Beverages	All other products	150	gram	2	0.2	0.3	0	0	0	0	0	0	0		3	0.3	0.45	0	0	0	0	0	0	0
total breakfast																294.2	9.22	52.56	36.49	8.48	6.44	2.59	0.123	2.33	227.6
In between
1/2 x sesame bagel (koulouri)	Bread	All other products	60	gram	256	10.2	50.1	3	2.8	1.3	0.3	0	2.2	448		153.6	6.12	30.06	1.8	1.68	0.78	0.18	0	1.32	268.8
1x cup of coffee	Beverages	All other products	150	gram	2	0.2	0.3	0	0	0	0	0	0	0		3	0.3	0.45	0	0	0	0	0	0	0
1 x teaspoon sugar (for coffee)	All other products.	All other products	15	gram	394	0	100	100	100	0	0	0	0	0		59.1	0	15	15	15	0	0	0	0	0
total in between																215.7	6.42	45.51	16.8	16.68	0.78	0.18	0	1.32	268.8
Lunch
1 x lentils soup	Soups	All other products	150	gram	123	4	9.6	1.8	0	7.8	1.1	0	2.4	8		184.5	6	14.4	2.7	0	11.7	1.65	0	3.6	12
olive oil (for soup)	Oils, fats and fat containing spreads	Cooking Products	10	gram	899	0	0	0	0	99.9	14	0	0	0		89.9	0	0	0	0	9.99	1.4	0	0	0
olives (5-6)	Processed fruit and vegetables	All other products	30	gram	229	1.5	0.2	0	0	21.9	11.2	0	0	577		68.7	0.45	0.06	0	0	6.57	3.36	0	0	173.1
1 x feta cheese	Cheese (-products)	Cheese	30	gram	332	16.5	0.1	0	0	23.5	17.1	0	0	558		99.6	4.95	0.03	0	0	7.05	5.13	0	0	167.4
tomato	Fresh or frozen fruit, vegetables and legumes	All other products	100	gram	14	0.9	2.8	2.8	0	0	0	0	1.5	3		14	0.9	2.8	2.8	0	0	0	0	1.5	3
cucumber	Fresh or frozen fruit, vegetables and legumes	All other products	100	gram	10	0.6	1.8	1.8	0	0	0	0	0.4	13		10	0.6	1.8	1.8	0	0	0	0	0.4	13
olive oil (for salad)	Oils, fats and fat containing spreads	Cooking Products	10	gram	899	0	0	0	0	99.9	14	0	0	0		89.9	0	0	0	0	9.99	1.4	0	0	0
1 x slice wholemeal bread	Bread	All other products	35	gram	351	12.1	51.3	2	1.8	5.6	1.67	0.04	4.8	397		122.85	4.235	17.955	0.7	0.63	1.96	0.5845	0.014	1.68	138.95
total lunch																679.45	17.135	37.045	8	0.63	47.26	13.5245	0.014	7.18	507.45
In between
1x greek style yoghurt	Milk (-products)	All other products	150	gram	86.6	7.3	3.3	3.3	0	5	3.3	0.21	0	46.6		129.9	10.95	4.95	4.95	0	7.5	4.95	0.315	0	69.9
1x honey	All other products.	All other products	10	gram	288	0.4	76.4	76.4	76.4	0	0	0	0	11		28.8	0.04	7.64	7.64	7.64	0	0	0	0	1.1
1x orange	Fresh or frozen fruit, vegetables and legumes	All other products	120	gram	35	0.8	8.5	8.5	0	0	0	0	2	3		42	0.96	10.2	10.2	0	0	0	0	2.4	3.6
total in between																200.7	11.95	22.79	22.79	7.64	7.5	4.95	0.315	2.4	74.6
Diner
tomato	Fresh or frozen fruit, vegetables and legumes	All other products	100	gram	14	0.9	2.8	2.8	0	0	0	0	1.5	3		14	0.9	2.8	2.8	0	0	0	0	1.5	3
cucumber	Fresh or frozen fruit, vegetables and legumes	All other products	100	gram	10	0.6	1.8	1.8	0	0	0	0	0.4	13		10	0.6	1.8	1.8	0	0	0	0	0.4	13
2 x olive oil	Oils, fats and fat containing spreads	Cooking Products	20	gram	899	0	0	0	0	99.9	14	0	0	0		179.8	0	0	0	0	19.98	2.8	0	0	0
1 x white bread	Bread	All other products	30	gram	218	7.6	46.9	3	2.8	1.3	0.3	0.01	4.1	500		65.4	2.28	14.07	0.9	0.84	0.39	0.09	0.003	1.23	150
1x sausage	Processed meat, meat products and meat substitutes	All other products	90	gram	333	11.4	0.3	0	0	26.9	9.7	0.09	0	457		299.7	10.26	0.27	0	0	24.21	8.73	0.081	0	411.3
Potatoes (French fries) (McC&W)	Potatoes (processed), rice, pasta, noodles	All other products	60	gram	280	3.3	34	1.3	0	15.5	5.8	0	0	310		168	1.98	20.4	0.78	0	9.3	3.48	0	0	186
Cola drink	Beverages	All other products	330	ml	39	0	9.8	9.8	9.8	0	0	0	0	6		128.7	0	32.34	32.34	32.34	0	0	0	0	19.8
1 x pear	Fresh or frozen fruit, vegetables and legumes	All other products	120	gram	41	0.3	10.6	10.6	0	0	0	0	2.3	2		49.2	0.36	12.72	12.72	0	0	0	0	2.76	2.4
total Diner																914.8	16.38	84.4	51.34	33.18	53.88	15.1	0.084	5.89	785.5
In between
whisky (McC&W)	Alcoholic beverages (not for scoring)	Alcoholic beverages (not for scoring)	45	gram	222	0	0	0	0	0	0	0	0	0		99.9	0	0	0	0	0	0	0	0	0
total in between																99.9	0	0	0	0	0	0	0	0	0
																energy (kcal)	protein	carbs	total sugar	added sugars	total fat	SAFA	Trans	fibre	sodium
TOTAL DAILY MENU 1														TOTAL MENU (g)		2404.75	61.105	242.305	135.42	66.61	115.86	36.3445	0.536	19.12	1863.95
															EN%		10.1641	40.3044	22.5254	11.0797	43.3617	13.6023	0.200603
DAILY MENU 2
breakfast
1spinach cheese pie	Filled sandwich/rolls	All other products	100	gram	335	9.1	39.7	0	0	20.2	7.6	0.34	0.7	447		335	9.1	39.7	0	0	20.2	7.6	0.34	0.7	447
total breakfast																335	9.1	39.7	0	0	20.2	7.6	0.34	0.7	447
In between
1x piece of chocolate (average)	Snacks	All other products	15	gram	550	9.2	54.3	46.5	46.5	33.5	21.6	0.46	0.5	10		82.5	1.38	8.145	6.975	6.975	5.025	3.24	0.069	0.075	1.5
1x cup of coffee	Beverages	All other products	150	gram	2	0.2	0.3	0	0	0	0	0	0	0		3	0.3	0.45	0	0	0	0	0	0	0
1 x sugar (for coffee)	All other products.	All other products	15	gram	394	0	100	100	100	0	0	0	0	0		59.1	0	15	15	15	0	0	0	0	0
1 x Evaporated full fat milk (for coffee)	Milk (-products)	All other products	15	gram	158	8.6	11.3	11.3	0	9	5.4	0.2	0	180		23.7	1.29	1.695	1.695	0	1.35	0.81	0.03	0	27
1x banana (McC&W)	Fresh or frozen fruit, vegetables and legumes	All other products	100	gram	95	1.2	23.2	20.9	0	0.3	0.1	0	1.1	1		95	1.2	23.2	20.9	0	0.3	0.1	0	1.1	1
total in between																263.3	4.17	48.49	44.57	21.975	6.675	4.15	0.099	1.175	29.5
Lunch
1x gyros (pork meet )	Processed meat, meat products and meat substitutes	All other products	90	gram	334	24.9	0.2	0	0	22.5	8.4	0.045	0	365		300.6	22.41	0.18	0	0	20.25	7.56	0.0405	0	328.5
tzatziki	Other sauces (emulsions)	Dressings	30	gram	108	6.9	2.3	0	0	8	4	0.05	0	204		32.4	2.07	0.69	0	0	2.4	1.2	0.015	0	61.2
1x pita bread	Bread	All other products	60	gram	281	9.1	53.2	3	1.15	2.6	0.6	0	2.3	439		168.6	5.46	31.92	1.8	0.69	1.56	0.36	0	1.38	263.4
Potatoes (French fries) (McC&W)	Potatoes (processed), rice, pasta, noodles	All other products	60	gram	280	3.3	34	1.3	0	15.5	5.8	0	0	310		168	1.98	20.4	0.78	0	9.3	3.48	0	0	186
lettuce	Fresh or frozen fruit, vegetables and legumes	All other products	50	gram	12	1	1.2	1.2	0	0.4	0	0	1.5	9		6	0.5	0.6	0.6	0	0.2	0	0	0.75	4.5
olive oil	Oils, fats and fat containing spreads	Cooking Products	10	gram	899	0	0	0	0	99.9	14	0	0	0		89.9	0	0	0	0	9.99	1.4	0	0	0
Cola drink	Beverages	All other products	330	ml	39	0	9.8	9.8	9.8	0	0	0	0	6		128.7	0	32.34	32.34	32.34	0	0	0	0	19.8
total lunch																894.2	32.42	86.13	35.52	33.03	43.7	14	0.0555	2.13	863.4
In between
Vanilla cake	Snacks	All other products	35	gram	377	6.2	51.2	24	24	17.7	5.8	0.03	1.3	304		131.95	2.17	17.92	8.4	8.4	6.195	2.03	0.0105	0.455	106.4
1 x fruit yoghurt, 1%fat	Milk (-products)	All other products	150	gram	95	4.8	17.9	17.9	10.6	1	0.6	0	0	64		142.5	7.2	26.85	26.85	15.9	1.5	0.9	0	0	96
1 x orange	Fresh or frozen fruit, vegetables and legumes	All other products	120	gram	35	0.8	8.5	8.5	0	0	0	0	2	3		42	0.96	10.2	10.2	0	0	0	0	2.4	3.6
total in between																316.45	10.33	54.97	45.45	24.3	7.695	2.93	0.0105	2.855	206
Diner
1 x white bread	Bread	All other products	30	gram	218	7.6	46.9	3	2.8	1.3	0.3	0.01	4.1	500		65.4	2.28	14.07	0.9	0.84	0.39	0.09	0.003	1.23	150
trahana soup (Macedonikos)	Soups	Soups	150	gram	146	4.6	24.2	0	0	1.8	0.8	0	1.1	96		219	6.9	36.3	0	0	2.7	1.2	0	1.65	144
1 x olive oil (for soup)	Oils, fats and fat containing spreads	Cooking Products	10	gram	899	0	0	0	0	99.9	14	0	0	0		89.9	0	0	0	0	9.99	1.4	0	0	0
tomato	Fresh or frozen fruit, vegetables and legumes	All other products	100	gram	14	0.9	2.8	2.8	0	0	0	0	1.5	3		14	0.9	2.8	2.8	0	0	0	0	1.5	3
lettuce	Fresh or frozen fruit, vegetables and legumes	All other products	50	gram	12	1	1.2	1.2	0	0.4	0	0	1.5	9		6	0.5	0.6	0.6	0	0.2	0	0	0.75	4.5
olive oil (for salad)	Oils, fats and fat containing spreads	Cooking Products	10	gram	899	0	0	0	0	99.9	14	0	0	0		89.9	0	0	0	0	9.99	1.4	0	0	0
																484.2	10.58	53.77	4.3	0.84	23.27	4.09	0.003	5.13	301.5
In between
1 x apple	Fresh or frozen fruit, vegetables and legumes	All other products	120	gram	46	0.3	11.9	11.8	0	0	0	0	2	2		55.2	0.36	14.28	14.16	0	0	0	0	2.4	2.4
																55.2	0.36	14.28	14.16	0	0	0	0	2.4	2.4
																energy (kcal)	protein	carbs	total sugar	added sugars	total fat	SAFA	Trans	fibre	sodium
TOTAL DAILY MENU 2														TOTAL MENU 2		2348.35	66.96	297.34	144	80.145	101.54	32.77	0.508	14.39	1849.8
															EN%		11.4055	50.6466	24.5279	13.6513	38.915	12.559	0.19469
DAILY MENU 3
breakfast
1 x semi skimmed milk	Milk (-products)	All other products	150	gram	47	3.6	4.8	4.7	0	1.5	1	0.07	0	47		70.5	5.4	7.2	7.05	0	2.25	1.5	0.105	0	70.5
Corn flakes	Grains and cereal products	All other products	60	gram	372	7	84	8	8	0.9	0.2	0	3	700		223.2	4.2	50.4	4.8	4.8	0.54	0.12	0	1.8	420
1 x orange	Fresh or frozen fruit, vegetables and legumes	All other products	120	gram	35	0.8	8.5	8.5	0	0	0	0	2	3		42	0.96	10.2	10.2	0	0	0	0	2.4	3.6
1x cup of coffee	Beverages	All other products	150	gram	2	0.2	0.3	0	0	0	0	0	0	0		3	0.3	0.45	0	0	0	0	0	0	0
1 x Evaporated full fat milk (for coffee)	Milk (-products)	All other products	15	gram	158	8.6	11.3	11.3	0	9	5.4	0.2	0	180		23.7	1.29	1.695	1.695	0	1.35	0.81	0.03	0	27
total breakfast																362.4	12.15	69.945	23.745	4.8	4.14	2.43	0.135	4.2	521.1
In between
1 x white bread	Bread	All other products	30	gram	218	7.6	46.9	3	2.8	1.3	0.3	0.01	4.1	500		65.4	2.28	14.07	0.9	0.84	0.39	0.09	0.003	1.23	150
1 x edam cheese	Cheese (-products)	Cheese	30	gram	304	24.4	0	0	0	23.9	23.9	0.7	0	980		91.2	7.32	0	0	0	7.17	7.17	0.21	0	294
1x cup of coffee	Beverages	All other products	150	gram	2	0.2	0.3	0	0	0	0	0	0	0		3	0.3	0.45	0	0	0	0	0	0	0
1 x Evaporated full fat milk (for coffee)	Milk (-products)	All other products	15	gram	158	8.6	11.3	11.3	0	9	5.4	0.2	0	180		23.7	1.29	1.695	1.695	0	1.35	0.81	0.03	0	27
1 x sugar (for coffee)	All other products.	All other products	15	gram	394	0	100	100	100	0	0	0	0	0		59.1	0	15	15	15	0	0	0	0	0
total in between																242.4	11.19	31.215	17.595	15.84	8.91	8.07	0.243	1.23	471
Lunch
sardines baked	Processed fish or fish products	All other products	90	gram	280	28.2	0.3	0	0	11.6	4.3	0	0	530		252	25.38	0.27	0	0	10.44	3.87	0	0	477
2 x white bread	Bread	All other products	60	gram	218	7.6	46.9	3	2.8	1.3	0.3	0.01	4.1	500		130.8	4.56	28.14	1.8	1.68	0.78	0.18	0.006	2.46	300
tomato	Fresh or frozen fruit, vegetables and legumes	All other products	100	gram	14	0.9	2.8	2.8	0	0	0	0	1.5	3		14	0.9	2.8	2.8	0	0	0	0	1.5	3
cucumber	Fresh or frozen fruit, vegetables and legumes	All other products	100	gram	10	0.6	1.8	1.8	0	0	0	0	0.4	13		10	0.6	1.8	1.8	0	0	0	0	0.4	13
2x olive oil (for salad)	Oils, fats and fat containing spreads	Cooking Products	20	gram	899	0	0	0	0	99.9	14	0	0	0		179.8	0	0	0	0	19.98	2.8	0	0	0
1 x glass of white wine (dry)	Alcoholic beverages (not for scoring)	Alcoholic beverages (not for scoring)	150	ml	66	0.1	0.6	0.6	0	0	0	0	0	4		99	0.15	0.9	0.9	0	0	0	0	0	6
total Lunch																685.6	31.59	33.91	7.3	1.68	31.2	6.85	0.006	4.36	799
In between
1x banana (McC&W)	Fresh or frozen fruit, vegetables and legumes	All other products	100	gram	95	1.2	23.2	20.9	0	0.3	0.1	0	1.1	1		95	1.2	23.2	20.9	0	0.3	0.1	0	1.1	1
1 x white bread	Bread	All other products	30	gram	218	7.6	46.9	3	2.8	1.3	0.3	0.01	4.1	500		65.4	2.28	14.07	0.9	0.84	0.39	0.09	0.003	1.23	150
margarine (70% fat)	Oils, fats and fat containing spreads	Spreads (as underlayer)	5	gram	630	0	0	0	0	70	18	0.3	0	100		31.5	0	0	0	0	3.5	0.9	0.015	0	5
1 x honey	All other products.	All other products	10	gram	288	0.4	76.4	76.4	76.4	0	0	0	0	11		28.8	0.04	7.64	7.64	7.64	0	0	0	0	1.1
total in between																220.7	3.52	44.91	29.44	8.48	4.19	1.09	0.018	2.33	157.1
Diner
1 x eggs omelete (MC&W)	Meat, poultry, eggs (unprocessed)	All other products	60	gram	179	13.6	0	0	0	13.9	4	0	0	160		107.4	8.16	0	0	0	8.34	2.4	0	0	96
2 X ham (parizaki en elladi)	Processed meat, meat products and meat substitutes	All other products	40	gram	194	11.6	7.5	0	0	13.1	1.6	0	0	426		77.6	4.64	3	0	0	5.24	0.64	0	0	170.4
1 x olive oil	Oils, fats and fat containing spreads	Cooking Products	10	gram	899	0	0	0	0	99.9	14	0	0	0		89.9	0	0	0	0	9.99	1.4	0	0	0
tomato	Fresh or frozen fruit, vegetables and legumes	All other products	100	gram	14	0.9	2.8	2.8	0	0	0	0	1.5	3		14	0.9	2.8	2.8	0	0	0	0	1.5	3
lettuce	Fresh or frozen fruit, vegetables and legumes	All other products	50	gram	12	1	1.2	1.2	0	0.4	0	0	1.5	9		6	0.5	0.6	0.6	0	0.2	0	0	0.75	4.5
1 x white bread	Bread	All other products	30	gram	218	7.6	46.9	3	0	1.3	0.3	0.01	4.1	500		65.4	2.28	14.07	0.9	0	0.39	0.09	0.003	1.23	150
total diner																360.3	16.48	20.47	4.3	0	24.16	4.53	0.003	3.48	423.9
In between
whisky	Alcoholic beverages (not for scoring)	Alcoholic beverages (not for scoring)	45	gram	222	0	0	0	0	0	0	0	0	0		99.9	0	0	0	0	0	0	0	0	0
total in between																99.9	0	0	0	0	0	0	0	0	0
																energy (kcal)	protein	carbs	total sugar	added sugars	total fat	SAFA	Trans	fibre	sodium
TOTAL DAILY MENU 3														TOTAL MENU 3		1971.3	74.93	200.45	82.38	30.8	72.6	22.97	0.405	15.6	2372.1
															EN%		15.2042	40.6737	16.7159	6.24968	33.1456	10.487	0.184903
		Greece CALCULATION DAILY MENUS - Typcial (continued)														AVERAGE MENUS
																energy (kcal)	protein	carbs	total sugar	added sugars	total fat	SAFA	Trans	fibre	sodium
																2241.47	67.665	246.698	120.6	59.185	96.6667	30.6948	0.483	16.37	2028.62
																EN%	12.0751	44.0244	21.5216	10.5618	38.8139	12.3247	0.193936

## Sheet: Greece Choices daily menu
Table S2		Greece CALCULATION DAILY MENUS - Choices
					PER 100 G											PER SERVING
	Choices NL productgroup	NEP productgroup	serving	unit	energy(kcal)/per 100g	protein(gram)per 100g	carbs (gram) per 100g	total sugar	added sugars	fat total (gram)per 100g	SAFA (gram)/100g	Trans(gram)/100g	fibre(gam)/100g	sodium(mg)/100g		energy (kcal)/per serving	protein (g) per serving	carbs (g) per serving	total sugar	added sugars	total fat (gram)per serving	SAFA (g) per serving	Trams) per serving	fibre(g)per serving	sodium(mg) serving
DAILY MENU 1
breakfast
1 x glass semi skimmed milk	Milk (-products)	All other products	150	gram	47	3.6	4.8	4.7	0	1.5	1	0.07	0	47		70.5	5.4	7.2	7.05	0	2.25	1.5	0.105	0	70.5
1 x white bread	Bread	All other products	30	gram	218	7.6	46.9	3	2.8	1.3	0.3	0.01	4.1	500		65.4	2.28	14.07	0.9	0.84	0.39	0.09	0.003	1.23	150
margarine (70% fat)	Oils, fats and fat containing spreads	Spreads (as underlayer)	5	gram	630	0	0	0	0	70	18	0.3	0	100		31.5	0	0	0	0	3.5	0.9	0.015	0	5
1x honey	All other products.	All other products	10	gram	288	0.4	76.4	76.4	76.4	0	0	0	0	11		28.8	0.04	7.64	7.64	7.64	0	0	0	0	1.1
1x banana (McC&W)	Fresh or frozen fruit, vegetables and legumes	All other products	100	gram	95	1.2	23.2	20.9	0	0.3	0.1	0	1.1	1		95	1.2	23.2	20.9	0	0.3	0.1	0	1.1	1
1 x cup of coffee	Beverages	All other products	150	gram	2	0.2	0.3	0	0	0	0	0	0	0		3	0.3	0.45	0	0	0	0	0	0	0
total breakfast																294.2	9.22	52.56	36.49	8.48	6.44	2.59	0.123	2.33	227.6
In between
1/2 x sesame bagel (koulouri)	Bread	All other products	60	gram	256	10.2	50.1	3	2.8	1.3	0.3	0	2.2	448		153.6	6.12	30.06	1.8	1.68	0.78	0.18	0	1.32	268.8
1x cup of coffee	Beverages	All other products	150	gram	2	0.2	0.3	0	0	0	0	0	0	0		3	0.3	0.45	0	0	0	0	0	0	0
sweetener	All other products.	All other products	3	gram	0	0	0	0	0	0	0	0	0	0		0	0	0	0	0	0	0	0	0	0
total in between																156.6	6.42	30.51	1.8	1.68	0.78	0.18	0	1.32	268.8
Lunch
1 x lentils soup	Soups	All other products	150	gram	123	4	9.6	1.8	0	7.8	1.1	0	2.4	8		184.5	6	14.4	2.7	0	11.7	1.65	0	3.6	12
olive oil (for soup)	Oils, fats and fat containing spreads	Cooking Products	10	gram	899	0	0	0	0	99.9	14	0	0	0		89.9	0	0	0	0	9.99	1.4	0	0	0
olives (5-6)	Processed fruit and vegetables	All other products	30	gram	229	1.5	0.2	0	0	21.9	11.2	0	0	577		68.7	0.45	0.06	0	0	6.57	3.36	0	0	173.1
1 x feta cheese fage	Cheese (-products)	Cheese	30	gram	250	17.8	0	0	0	21.4	14	0	0	642		75	5.34	0	0	0	6.42	4.2	0	0	192.6
tomato	Fresh or frozen fruit, vegetables and legumes	All other products	100	gram	14	0.9	2.8	2.8	0	0	0	0	1.5	3		14	0.9	2.8	2.8	0	0	0	0	1.5	3
cucumber	Fresh or frozen fruit, vegetables and legumes	All other products	100	gram	10	0.6	1.8	1.8	0	0	0	0	0.4	13		10	0.6	1.8	1.8	0	0	0	0	0.4	13
olive oil (for salad)	Oils, fats and fat containing spreads	Cooking Products	10	gram	899	0	0	0	0	99.9	14	0	0	0		89.9	0	0	0	0	9.99	1.4	0	0	0
1 x slice wholemeal bread (holy bread)	Bread	All other products	70	gram	170	11.92	24.39	1.5	1.4	2.76	0.3	0.04	16.4	380		119	8.344	17.073	1.05	0.98	1.932	0.21	0.028	11.48	266
total lunch																651	21.634	36.133	8.35	0.98	46.602	12.22	0.028	16.98	659.7
In between
1x greek style yoghurt 0% fat	Milk (-products)	All other products	150	gram	52	9	4	4	0	0	0	0	0	36.6		78	13.5	6	6	0	0	0	0	0	54.9
1x honey	All other products.	All other products	10	gram	288	0.4	76.4	76.4	76.4	0	0	0	0	11		28.8	0.04	7.64	7.64	7.64	0	0	0	0	1.1
1x orange	Fresh or frozen fruit, vegetables and legumes	All other products	120	gram	35	0.8	8.5	8.5	0	0	0	0	2	3		42	0.96	10.2	10.2	0	0	0	0	2.4	3.6
total in between																148.8	14.5	23.84	23.84	7.64	0	0	0	2.4	59.6
Diner
tomato	Fresh or frozen fruit, vegetables and legumes	All other products	100	gram	14	0.9	2.8	2.8	0	0	0	0	1.5	3		14	0.9	2.8	2.8	0	0	0	0	1.5	3
cucumber	Fresh or frozen fruit, vegetables and legumes	All other products	100	gram	10	0.6	1.8	1.8	0	0	0	0	0.4	13		10	0.6	1.8	1.8	0	0	0	0	0.4	13
2 x olive oil	Oils, fats and fat containing spreads	Cooking Products	20	gram	899	0	0	0	0	99.9	14	0	0	0		179.8	0	0	0	0	19.98	2.8	0	0	0
1 x white bread	Bread	All other products	30	gram	218	7.6	46.9	3	2.8	1.3	0.3	0.01	4.1	500		65.4	2.28	14.07	0.9	0.84	0.39	0.09	0.003	1.23	150
1x chicken breast	Processed meat, meat products and meat substitutes	All other products	90	gram	166	24.6	0.8	0	0	4.2	1.3	0.02	0	22		149.4	22.14	0.72	0	0	3.78	1.17	0.018	0	19.8
Potatos baked (MC& W)	Potatoes (processed), rice, pasta, noodles	All other products	60	gram	77	2.2	18	0.7	0	0.1	0	0	1.4	7		46.2	1.32	10.8	0.42	0	0.06	0	0	0.84	4.2
1 x olive oil (for the potatoes)	Oils, fats and fat containing spreads	Cooking Products	10	gram	899	0	0	0	0	99.9	14	0	0	0		89.9	0	0	0	0	9.99	1.4	0	0	0
Diet Coke	Beverages	All other products	330	gram	0	0	0	0	0	0	0	0	0	12		0	0	0	0	0	0	0	0	0	39.6
1 x pear	Fresh or frozen fruit, vegetables and legumes	All other products	120	gram	41	0.3	10.6	10.6	0	0	0	0	2.3	2		49.2	0.36	12.72	12.72	0	0	0	0	2.76	2.4
total Diner																603.9	27.6	42.91	18.64	0.84	34.2	5.46	0.021	6.73	232
In between
whisky (MC&W)	Alcoholic beverages (not for scoring)	Alcoholic beverages (not for scoring)	45	gram	222	0	0	0	0	0	0	0	0	0		99.9	0	0	0	0	0	0	0	0	0
total in between																99.9	0	0	0	0	0	0	0	0	0
																energy (kcal)	protein	carbs	total sugar	added sugars	total fat	SAFA	Trans	fibre	sodium
TOTAL DAILY MENU 1														TOTAL MENU 1		1954.4	79.374	185.953	89.12	19.62	88.022	20.45	0.172	29.76	1447.7
															EN%		16.2452	38.0583	18.2399	4.01555	40.5341	9.41721	0.0792059
DAILY MENU 2
breakfast
1spinach cheese pie	Filled sandwich/rolls	All other products	100	gram	335	9.1	39.7	0	0	20.2	7.6	0.34	0.7	447		335	9.1	39.7	0	0	20.2	7.6	0.34	0.7	447
total breakfast																335	9.1	39.7	0	0	20.2	7.6	0.34	0.7	447
In between
Milk & Honey Ice Cream	Snacks	All other products	50	gram	142	4	24	19.5	19.5	3	2	0	3.5	0		71	2	12	9.75	9.75	1.5	1	0	1.75	0
1x cup of coffee	Beverages	All other products	150	gram	2	0.2	0.3	0	0	0	0	0	0	0		3	0.3	0.45	0	0	0	0	0	0	0
sweetener	All other products.	All other products	3	gram	0	0	0	0	0	0	0	0	0	0		0	0	0	0	0	0	0	0	0	0
1 serving evaporated milk balance	Milk (-products)	All other products	15	gram	65	11	4.5	4.5	0	0	0	0	0	109		9.75	1.65	0.675	0.675	0	0	0	0	0	16.35
1x banana (McC&W)	Fresh or frozen fruit, vegetables and legumes	All other products	100	gram	95	1.2	23.2	20.9	0	0.3	0.1	0	1.1	1		95	1.2	23.2	20.9	0	0.3	0.1	0	1.1	1
total in between																178.75	5.15	36.325	31.325	9.75	1.8	1.1	0	2.85	17.35
Lunch
1x souvlaki (pork meet )	Processed meat, meat products and meat substitutes	All other products	120	gram	243	24.8	0.3	0	0	6.1	2.1	0.02	0	56		291.6	29.76	0.36	0	0	7.32	2.52	0.024	0	67.2
1x tzatziki made with low fat yoghurt	Other sauces (emulsions)	All other products	30	gram	99	9	4	4	0	5	0.15	0	0	204		29.7	2.7	1.2	1.2	0	1.5	0.045	0	0	61.2
2 x white bread	Bread	All other products	60	gram	218	7.6	46.9	3	2.8	1.3	0.3	0.01	4.1	500		130.8	4.56	28.14	1.8	1.68	0.78	0.18	0.006	2.46	300
Potatos baked (MC& W)	Potatoes (processed), rice, pasta, noodles	All other products	60	gram	77	2.2	18	0.7	0	0.1	0	0	1.4	7		46.2	1.32	10.8	0.42	0	0.06	0	0	0.84	4.2
lettuce	Fresh or frozen fruit, vegetables and legumes	All other products	50	gram	12	1	1.2	1.2	0	0.4	0	0	1.5	9		6	0.5	0.6	0.6	0	0.2	0	0	0.75	4.5
olive oil	Oils, fats and fat containing spreads	Cooking Products	10	gram	899	0	0	0	0	99.9	14	0	0	0		89.9	0	0	0	0	9.99	1.4	0	0	0
Diet Coke	Beverages	All other products	330	gram	0	0	0	0	0	0	0	0	0	12		0	0	0	0	0	0	0	0	0	39.6
total lunch																594.2	38.84	41.1	4.02	1.68	19.85	4.145	0.03	4.05	476.7
In between
Vanilla cake	Snacks	All other products	35	gram	377	6.2	51.2	24	24	17.7	5.8	0.03	1.3	304		131.95	2.17	17.92	8.4	8.4	6.195	2.03	0.0105	0.455	106.4
1 x pineapple yoghurt, 0%fat	Milk (-products)	All other products	150	gram	54	5.8	6.6	6.6	3.9	0	0	0	1.1	64		81	8.7	9.9	9.9	5.85	0	0	0	1.65	96
1 x orange	Fresh or frozen fruit, vegetables and legumes	All other products	120	gram	35	0.8	8.5	8.5	0	0	0	0	2	3		42	0.96	10.2	10.2	0	0	0	0	2.4	3.6
total in between																254.95	11.83	38.02	28.5	14.25	6.195	2.03	0.0105	4.505	206
Diner
1 x white bread	Bread	All other products	30	gram	218	7.6	46.9	3	2.8	1.3	0.3	0.01	4.1	500		65.4	2.28	14.07	0.9	0.84	0.39	0.09	0.003	1.23	150
trahana soup (Macedonikos)	Soups	Soups	150	gram	146	4.6	24.2	0	0	1.8	0.8	0	1.1	96		219	6.9	36.3	0	0	2.7	1.2	0	1.65	144
1 x olive oil (for soup)	Oils, fats and fat containing spreads	Cooking Products	10	gram	899	0	0	0	0	99.9	14	0	0	0		89.9	0	0	0	0	9.99	1.4	0	0	0
tomato	Fresh or frozen fruit, vegetables and legumes	All other products	100	gram	14	0.9	2.8	2.8	0	0	0	0	1.5	3		14	0.9	2.8	2.8	0	0	0	0	1.5	3
lettuce	Fresh or frozen fruit, vegetables and legumes	All other products	50	gram	12	1	1.2	1.2	0	0.4	0	0	1.5	9		6	0.5	0.6	0.6	0	0.2	0	0	0.75	4.5
2x olive oil (for salad)	Oils, fats and fat containing spreads	Cooking Products	10	gram	899	0	0	0	0	99.9	14	0	0	0		89.9	0	0	0	0	9.99	1.4	0	0	0
																484.2	10.58	53.77	4.3	0.84	23.27	4.09	0.003	5.13	301.5
In between
1 x apple	Fresh or frozen fruit, vegetables and legumes	All other products	120	gram	46	0.3	11.9	11.8	0	0	0	0	2	2		55.2	0.36	14.28	14.16	0	0	0	0	2.4	2.4
total in between																55.2	0.36	14.28	14.16	0	0	0	0	2.4	2.4
																energy (kcal)	protein	carbs	total sugar	added sugars	total fat	SAFA	Trans	fibre	sodium
TOTAL DAILY MENU 2														TOTAL MENU 2		1902.3	75.86	223.195	82.305	26.52	71.315	18.965	0.3835	19.635	1450.95
															EN%		15.9512	46.9316	17.3064	5.57641	33.7399	8.97256	0.181438
DAILY MENU 3
breakfast
1 x semi skimmed milk	Milk (-products)	All other products	150	gram	47	3.6	4.8	4.7	0	1.5	1	0.07	0	47		70.5	5.4	7.2	7.05	0	2.25	1.5	0.105	0	70.5
Corn flakes	Grains and cereal products	All other products	60	gram	372	7	84	8	8	0.9	0.2	0	3	700		223.2	4.2	50.4	4.8	4.8	0.54	0.12	0	1.8	420
1 x orange	Fresh or frozen fruit, vegetables and legumes	All other products	120	gram	35	0.8	8.5	8.5	0	0	0	0	2	3		42	0.96	10.2	10.2	0	0	0	0	2.4	3.6
1x cup of coffee	Beverages	All other products	150	gram	2	0.2	0.3	0	0	0	0	0	0	0		3	0.3	0.45	0	0	0	0	0	0	0
1 serving evaporated milk balance	Milk (-products)	All other products	15	gram	65	11	4.5	4.5	0	0	0	0	0	109		9.75	1.65	0.675	0.675	0	0	0	0	0	16.35
total breakfast																348.45	12.51	68.925	22.725	4.8	2.79	1.62	0.105	4.2	510.45
In between
1 x white bread	Bread	All other products	30	gram	218	7.6	46.9	3	2.8	1.3	0.3	0.01	4.1	500		65.4	2.28	14.07	0.9	0.84	0.39	0.09	0.003	1.23	150
1 x feta cheese fage	Cheese (-products)	Cheese	30	gram	250	17.8	0	0	0	21.4	14	0	0	642		75	5.34	0	0	0	6.42	4.2	0	0	192.6
1x cup of coffee	Beverages	All other products	150	gram	2	0.2	0.3	0	0	0	0	0	0	0		3	0.3	0.45	0	0	0	0	0	0	0
1 serving evaporated milk balance	Milk (-products)	All other products	15	gram	65	11	4.5	4.5	0	0	0	0	0	109		9.75	1.65	0.675	0.675	0	0	0	0	0	16.35
sweetener	All other products.	All other products	3	gram	0	0	0	0	0	0	0	0	0	0		0	0	0	0	0	0	0	0	0	0
total in between																153.15	9.57	15.195	1.575	0.84	6.81	4.29	0.003	1.23	358.95
Lunch
tuna in Brine Rio mare	Processed fish or fish products	All other products	120	gram	107	25	0	0	0	0.8	0.2	0	0	320		128.4	30	0	0	0	0.96	0.24	0	0	384
2 x white bread	Bread	All other products	60	gram	218	7.6	46.9	3	2.8	1.3	0.3	0.01	4.1	500		130.8	4.56	28.14	1.8	1.68	0.78	0.18	0.006	2.46	300
tomato	Fresh or frozen fruit, vegetables and legumes	All other products	100	gram	14	0.9	2.8	2.8	0	0	0	0	1.5	3		14	0.9	2.8	2.8	0	0	0	0	1.5	3
cucumber	Fresh or frozen fruit, vegetables and legumes	All other products	100	gram	10	0.6	1.8	1.8	0	0	0	0	0.4	13		10	0.6	1.8	1.8	0	0	0	0	0.4	13
2x olive oil (for salad)	Oils, fats and fat containing spreads	Cooking Products	20	gram	899	0	0	0	0	99.9	14	0	0	0		179.8	0	0	0	0	19.98	2.8	0	0	0
1 x glass of white wine (dry)	Alcoholic beverages (not for scoring)	Alcoholic beverages (not for scoring)	150	ml	66	0.1	0.6	0.6	0	0	0	0	0	4		99	0.15	0.9	0.9	0	0	0	0	0	6
total Lunch																562	36.21	33.64	7.3	1.68	21.72	3.22	0.006	4.36	706
In between
1x banana (McC&W)	Fresh or frozen fruit, vegetables and legumes	All other products	100	gram	95	1.2	23.2	20.9	0	0.3	0.1	0	1.1	1		95	1.2	23.2	20.9	0	0.3	0.1	0	1.1	1
1 x white bread	Bread	All other products	30	gram	218	7.6	46.9	3	2.8	1.3	0.3	0.01	4.1	500		65.4	2.28	14.07	0.9	0.84	0.39	0.09	0.003	1.23	150
margarine (70% fat)	Oils, fats and fat containing spreads	Spreads (as underlayer)	5	gram	630	0	0	0	0	70	18	0.3	0	100		31.5	0	0	0	0	3.5	0.9	0.015	0	5
1x honey	All other products.	All other products	10	gram	288	0.4	76.4	76.4	76.4	0	0	0	0	11		28.8	0.04	7.64	7.64	7.64	0	0	0	0	1.1
total in between																220.7	3.52	44.91	29.44	8.48	4.19	1.09	0.018	2.33	157.1
Diner
1x egg omelete (MC&W)	Meat, poultry, eggs (unprocessed)	All other products	60	gram	179	13.6	0	0	0	13.9	4	0	0	160		107.4	8.16	0	0	0	8.34	2.4	0	0	96
2 X ham (parizaki en elladi)	Processed meat, meat products and meat substitutes	All other products	40	gram	194	11.6	7.5	0	0	13.1	1.6	0	0	426		77.6	4.64	3	0	0	5.24	0.64	0	0	170.4
1 x olive oil	Oils, fats and fat containing spreads	Cooking Products	10	gram	899	0	0	0	0	99.9	14	0	0	0		89.9	0	0	0	0	9.99	1.4	0	0	0
tomato	Fresh or frozen fruit, vegetables and legumes	All other products	100	gram	14	0.9	2.8	2.8	0	0	0	0	1.5	3		14	0.9	2.8	2.8	0	0	0	0	1.5	3
lettuce	Fresh or frozen fruit, vegetables and legumes	All other products	50	gram	12	1	1.2	1.2	0	0.4	0	0	1.5	9		6	0.5	0.6	0.6	0	0.2	0	0	0.75	4.5
1 x white bread	Bread	All other products	30	gram	218	7.6	46.9	3	0	1.3	0.3	0.01	4.1	500		65.4	2.28	14.07	0.9	0	0.39	0.09	0.003	1.23	150
total diner																360.3	16.48	20.47	4.3	0	24.16	4.53	0.003	3.48	423.9
In between
whisky	Alcoholic beverages (not for scoring)	Alcoholic beverages (not for scoring)	45	gram	222	0	0	0	0	0	0	0	0	0		99.9	0	0	0	0	0	0	0	0	0
total in between																99.9	0	0	0	0	0	0	0	0	0
																energy (kcal)	protein	carbs	total sugar	added sugars	total fat	SAFA	Trans	fibre	sodium
TOTAL DAILY MENU 3														TOTAL MENU 3		1744.5	78.29	183.14	65.34	15.8	59.67	14.75	0.135	15.6	2156.4
															EN%		17.9513	41.9925	14.9819	3.62281	30.7842	7.60963	0.0696475
		Greece CALCULATION DAILY MENUS - Choices (continued)														AVERAGE MENUS
																energy (kcal)	protein	carbs	total sugar	added sugars	total fat	SAFA	Trans	fibre	sodium
																1867.07	77.8413	197.429	78.9217	20.6467	73.0023	18.055	0.230167	21.665	1685.02
																EN%	16.6767	42.2972	16.9082	4.42334	35.19	8.70322	0.110949
