# Supplementary material for: Potential Effects of Nutrient Profiles on Nutrient Intakes in the Netherlands, Greece, Spain, USA, Israel, China and South-Africa
Source: PLoS One. 2011 Feb 23;6(2):e14721. doi: 10.1371/journal.pone.0014721 (PMC3044133; doi:10.1371/journal.pone.0014721)
Supplement: Table S3 — Spain: Calculations of Daily Menus. Detailed calculations of three Typical Daily Menus and three Choices Daily Menus for Spain. (0.16 MB DOC) [file pone.0014721.s003.xls]

## Sheet: Spain typical daily menu
Table S3		Spain CALCULATION DAILY MENUS - Typical
					PER 100 G											PER SERVING
	Choices NL productgroups	NEP productgroups	serving	unit	energy(kcal)/per 100g	protein(gram)per 100g	carbs (gram) per 100g	total sugar	added sugars	fat total (gram)per 100g	SAFA (gram)/100g	Trans(gram)/100g	fibre(gam)/100g	sodium(mg)/100g		energy (kcal)/per serving	protein (g) per serving	carbs (g) per serving	total sugar	added sugars	total fat (gram)per serving	SAFA (g) per serving	Trams) per serving	fiber(g)per serving	sodium(mg) serving
DAILY MENU 1
breakfast
Semi skimmed milk UHT (1 big glass)	Milk (-products)	All other products	250	ml	47	3.4	4.6	4.6	0	1.6	1.04	0.1	0	46		117.5	8.5	11.5	11.5	0	4	2.6	0.25	0	115
Cocoa (1 dessert full spoon)	All other products.	All other products	7	gram	369	5.7	79.8	71.8	71.8	3	1.46	0	0.8	87		25.83	0.399	5.586	5.026	5.026	0.21	0.1022	0	0.056	6.09
Digestive Biscuits Plain	Snacks	All other products	25	gram	465	6.3	63.2	13.2	13.2	20.8	8.6	0.95	4.6	600		116.25	1.575	15.8	3.3	3.3	5.2	2.15	0.2375	1.15	150
Peach (1 medium-sized piece)	Fresh or frozen fruit, vegetables and legumes	All other products	150	gram	34	0.5	7.8	7.8	0	0.1	0	0	2	1		51	0.75	11.7	11.7	0	0.15	0	0	3	1.5
total breakfast																310.58	11.224	44.586	31.526	8.326	9.56	4.8522	0.4875	4.206	272.59
In between
White Bread	Bread	All other products	80	gram	236	8.3	47	1.8	0	1.6	0.39	0	3.5	650		188.8	6.64	37.6	1.44	0	1.28	0.312	0	2.8	520
Coffee	Beverages	All other products	50	ml	2	0.2	0.3	0	0	0	0	0	0	0		1	0.1	0.15	0	0	0	0	0	0	0
Cured Ham (2-3 slices)	Processed meat, meat products and meat substitutes	All other products	60	gram	320	28.8	0.2	0.2	0	22.6	7.94	0	0	2130		192	17.28	0.12	0.12	0	13.56	4.764	0	0	1278
(virgin) Olive Oil (1 full spoon)	Oils, fats and fat containing spreads	Cooking Products	10	gram	899	0	0	0	0	99.9	14.37	0	0	0		89.9	0	0	0	0	9.99	1.437	0	0	0
total in between																471.7	24.02	37.87	1.56	0	24.83	6.513	0	2.8	1798
Lunch
WhiteBread	Bread	All other products	30	gram	236	8.3	47	1.8	0	1.6	0.39	0	3.5	650		70.8	2.49	14.1	0.54	0	0.48	0.117	0	1.05	195
(refined) Olive Oil (2 full spoon)	Oils, fats and fat containing spreads	Cooking Products	20	gram	899	0	0	0	0	99.9	12.82	0	0	0		179.8	0	0	0	0	19.98	2.564	0	0	0
Cola drink	Beverages	All other products	330	gram	39	0	9.8	9.8	9.8	0	0	0	0	6		128.7	0	32.34	32.34	32.34	0	0	0	0	19.8
Canned Vegetable Stew	Processed fruit and vegetables	All other products	150	gram	44	2	8.5	3.6	2.4	0.3	0.06	0	1.7	122		66	3	12.75	5.4	3.6	0.45	0.09	0	2.55	183
Chicken	Meat, poultry, eggs (unprocessed)	All other products	130	gram	125	22.2	0	0	0	4	1.3	0	0	76		162.5	28.86	0	0	0	5.2	1.69	0	0	98.8
Mayonnaise (retail)	Other sauces (emulsions)	Dressings	10	gram	702	0.9	1.3	1.3	1.3	77	10.32	1.23	0	300		70.2	0.09	0.13	0.13	0.13	7.7	1.032	0.123	0	30
Salad straw (lettuce)	Fresh or frozen fruit, vegetables and legumes	All other products	35	gram	16	1.4	1.7	1.7	0	0.4	0.08	0	1.5	22		5.6	0.49	0.595	0.595	0	0.14	0.028	0	0.525	7.7
Whole Milk yogurt, plain	Milk (-products)	All other products	125	ml	57	3.7	4.4	4.4	0	2.7	1.66	0	0	85		71.25	4.625	5.5	5.5	0	3.375	2.075	0	0	106.25
5 strawberries	Fresh or frozen fruit, vegetables and legumes	All other products	100	gram	27	0.6	5.5	5.5	0	0.5	0.02	0	1.6	2		27	0.6	5.5	5.5	0	0.5	0.02	0	1.6	2
sugar	All other products.	All other products	8	gram	400	0	100	100	100	0	0	0	0	0		32	0	8	8	8	0	0	0	0	0
total lunch																813.85	40.155	78.915	58.005	44.07	37.825	7.616	0.123	5.725	642.55
In between
Coffee	Beverages	All other products	50	ml	2	0.2	0.3	0	0	0	0	0	0	0		1	0.1	0.15	0	0	0	0	0	0	0
Whole Milk	Milk (-products)	All other products	100	ml	63	3.1	4.7	4.7	0	3.6	2.2	0.15	0	45		63	3.1	4.7	4.7	0	3.6	2.2	0.15	0	45
Sugar	All other products.	All other products	8	gram	400	0	100	100	100	0	0	0	0	0		32	0	8	8	8	0	0	0	0	0
total in between																96	3.2	12.85	12.7	8	3.6	2.2	0.15	0	45
Diner
White Bread	Bread	All other products	30	gram	236	8.3	47	1.8	0	1.6	0.39	0	3.5	650		70.8	2.49	14.1	0.54	0	0.48	0.117	0	1.05	195
(refined) Olive Oil	Oils, fats and fat containing spreads	Cooking Products	20	gram	899	0	0	0	0	99.9	12.82	0	0	0		179.8	0	0	0	0	19.98	2.564	0	0	0
Red wine (1 glass)	Alcoholic beverages (not for scoring)	Alcoholic beverages (not for scoring)	100	ml	63	0.2	0.2	0.2	0	0	0	0	0	5		63	0.2	0.2	0.2	0	0	0	0	0	5
Lettuce	Fresh or frozen fruit, vegetables and legumes	All other products	70	gram	16	1.4	1.7	1.7	0	0.4	0.08	0	0	22		11.2	0.98	1.19	1.19	0	0.28	0.056	0	0	15.4
Olives	Processed fruit and vegetables	All other products	10	gram	110	1.1	0	0	0	11.8	1.75	0	4	1930		11	0.11	0	0	0	1.18	0.175	0	0.4	193
Carrot	Fresh or frozen fruit, vegetables and legumes	All other products	30	gram	34	0.8	7	6.8	0	0.3	0.05	0	2.6	70		10.2	0.24	2.1	2.04	0	0.09	0.015	0	0.78	21
Tomato	Fresh or frozen fruit, vegetables and legumes	All other products	100	gram	19	0.9	3.5	3.5	0	0.1	0	0	1.1	18		19	0.9	3.5	3.5	0	0.1	0	0	1.1	18
Cucumber	Fresh or frozen fruit, vegetables and legumes	All other products	30	gram	12	0.7	2	1.9	0	0.1	0	0	0.8	3		3.6	0.21	0.6	0.57	0	0.03	0	0	0.24	0.9
Walnuts (handfull)	Snacks	All other products	23	gram	645	14.5	3.3	1.3	0	63.8	5.66	0	5.9	7		148.35	3.335	0.759	0.299	0	14.674	1.3018	0	1.357	1.61
Sole	Fresh or fresh frozen fish, shellfish and crustaceans	All other products	150	gram	86	18.3	0	0	0	1.4	0.37	0	0	100		129	27.45	0	0	0	2.1	0.555	0	0	150
Cherries	Fresh or frozen fruit, vegetables and legumes	All other products	100	gram	48	1.3	9.6	9.6	0	0.5	0.11	0	1.3	3		48	1.3	9.6	9.6	0	0.5	0.11	0	1.3	3
total Diner																693.95	37.215	32.049	17.939	0	39.414	4.8938	0	6.227	602.91
In between
total in between																0	0	0	0	0	0	0	0	0	0
																energy (kcal)	protein	carbs	total sugar	added sugars	total fat	SAFA	Trans	fiber	sodium
TOTAL DAILY MENU 1														TOTAL MENU (g)		2386.08	115.814	206.27	121.73	60.396	115.229	26.075	0.7605	18.958	3361.05
															EN%		19.4149	34.5789	20.4067	10.1247	43.463	9.83517	0.286851
DAILY MENU 2
breakfast
Cereals (rice crispys)	Grains and cereal products	All other products	50	gram	381	6.3	87.7	10.1	10.1	0.6	0.14	0	1.4	600		190.5	3.15	43.85	5.05	5.05	0.3	0.07	0	0.7	300
Coffee	Beverages	All other products	50	ml	2	0.2	0.3	0	0	0	0	0	0	0		1	0.1	0.15	0	0	0	0	0	0	0
Whole milk UHT (1 big glass)	Milk (-products)	All other products	250	ml	63	3.1	4.7	4.7	0	3.6	2.2	0.15	0	45		157.5	7.75	11.75	11.75	0	9	5.5	0.375	0	112.5
Apple (1 medium size)	Fresh or frozen fruit, vegetables and legumes	All other products	133	gram	51	0.3	11.7	11.6	0	0.3	0.08	0	2.1	7		67.83	0.399	15.561	15.428	0	0.399	0.1064	0	2.793	9.31
total breakfast																416.83	11.399	71.311	32.228	5.05	9.699	5.6764	0.375	3.493	421.81
In between
White Bread	Bread	All other products	80	gram	236	8.3	47	1.8	0	1.6	0.39	0	3.5	650		188.8	6.64	37.6	1.44	0	1.28	0.312	0	2.8	520
Semi-cured Manchego Cheese (hard cheese)(2 slices)	Cheese (-products)	Cheese	60	gram	389	28.8	0	0	0	30.4	18.9	0	0	670		233.4	17.28	0	0	0	18.24	11.34	0	0	402
(virgin) Olive Oil (one full spoon)	Oils, fats and fat containing spreads	Cooking Products	10	gram	899	0	0	0	0	99.9	14.37	0	0	0		89.9	0	0	0	0	9.99	1.437	0	0	0
total in between																512.1	23.92	37.6	1.44	0	29.51	13.089	0	2.8	922
Lunch
White Bread	Bread	All other products	30	gram	236	8.3	47	1.8	0	1.6	0.39	0	3.5	650		70.8	2.49	14.1	0.54	0	0.48	0.117	0	1.05	195
Sunflower Oil	Oils, fats and fat containing spreads	Cooking Products	20	gram	899	0	0	0	0	99.9	11.6	0	0	0		179.8	0	0	0	0	19.98	2.32	0	0	0
Cola drink	Beverages	All other products	330	ml	39	0	9.8	9.8	9.8	0	0	0	0	6		128.7	0	32.34	32.34	32.34	0	0	0	0	19.8
Macaroni	Potatoes (processed), rice, pasta, noodles	All other products	80	gram	347	12.5	70.9	2.6	0	1.4	0.19	0	5	5		277.6	10	56.72	2.08	0	1.12	0.152	0	4	4
Pork meat (loin) (for the sauce)	Meat, poultry, eggs (unprocessed)	All other products	40	gram	152	18	0	0	0	8.8	3.28	0.1	0	63		60.8	7.2	0	0	0	3.52	1.312	0.04	0	25.2
Canned Tomato Sauce	Sauces	Meal Sauces	50	gram	77	1.5	5.8	2.5	1.6	5.3	0.81	0	1.8	540		38.5	0.75	2.9	1.25	0.8	2.65	0.405	0	0.9	270
Beef (average,trimmed lean,raw)	Meat, poultry, eggs (unprocessed)	All other products	150	gram	147	31	0	0	0	2.5	0.95	0.14		80		220.5	46.5	0	0	0	3.75	1.425	0.21	0	120
Melon	Fresh or frozen fruit, vegetables and legumes	All other products	125	gram	26	0.6	5.7	5.7	0	0.1	0	0	0.7	18		32.5	0.75	7.125	7.125	0	0.125	0	0	0.875	22.5
total lunch																1009.2	67.69	113.185	43.335	33.14	31.625	5.731	0.25	6.825	656.5
In between
tea	Beverages	All other products	200	ml	0	0	0	0	0	0	0	0	0	0		0	0	0	0	0	0	0	0	0	0
Digestive Biscuits Plain	Snacks	All other products	25	gram	465	6.3	63.2	13.2	13.2	20.8	8.6	0.95	4.6	600		116.25	1.575	15.8	3.3	3.3	5.2	2.15	0.2375	1.15	150
sugar	All other products.	All other products	8	gram	400	0	100	100	100	0	0	0	0	0		32	0	8	8	8	0	0	0	0	0
banana	Fresh or frozen fruit, vegetables and legumes	All other products	90	gram	91	1.1	21.1	17.3	0	0.3	0.13	0	2.2	1		81.9	0.99	18.99	15.57	0	0.27	0.117	0	1.98	0.9
total in between																230.15	2.565	42.79	26.87	11.3	5.47	2.267	0.2375	3.13	150.9
Diner
White Bread	Bread	All other products	30	gram	236	8.3	47	1.8	0	1.6	0.39	0	3.5	650		70.8	2.49	14.1	0.54	0	0.48	0.117	0	1.05	195
Beer	Alcoholic beverages (not for scoring)	Alcoholic beverages (not for scoring)	250	ml	33	0.2	2.1	2.1	0	0	0	0	0	11		82.5	0.5	5.25	5.25	0	0	0	0	0	27.5
(refined) Olive oil	Oils, fats and fat containing spreads	Cooking Products	10	gram	899	0	0	0	0	99.9	12.82	0	0	0		89.9	0	0	0	0	9.99	1.282	0	0	0
Red wine (1 glass)	Alcoholic beverages (not for scoring)	Alcoholic beverages (not for scoring)	100	ml	63	0.2	0.2	0.2	0	0	0	0	0	5		63	0.2	0.2	0.2	0	0	0	0	0	5
Asparagus Cream Knorr	Soups	Soups	250	gram	46.78	0.58	3.7	0.58	0	3.27	2.06	0.09	0.44	370.22		116.95	1.45	9.25	1.45	0	8.175	5.15	0.225	1.1	925.55
Frankfurt Sausages (3-4 medium-sized)	Processed meat, meat products and meat substitutes	All other products	135	gram	290	12.7	1.3	0.6	0	26	9.33	0.12	0.1	900		391.5	17.145	1.755	0.81	0	35.1	12.5955	0.162	0.135	1215
Potatos (French fries)	Potatoes, unprocessed	All other products	140	gram	71	2.2	15.2	0.9	0	0.2	0.02	0	1.7	14		99.4	3.08	21.28	1.26	0	0.28	0.028	0	2.38	19.6
Ketchup Calvé	Other sauces (on water basis)	Table Sauces	15	gram	99	1.3	23.3	20.9	15.7	0.1	0.1	0		793		14.85	0.195	3.495	3.135	2.355	0.015	0.015	0	0	118.95
Custard (ready to eat)	Milk (-products)	All other products	125	gram	131	3.7	19.5	15.7	6.9	4.2	2.51	0.07	0	67		163.75	4.625	24.375	19.625	8.625	5.25	3.1375	0.0875	0	83.75
total Diner																1092.65	29.685	79.705	32.27	10.98	59.29	22.325	0.4745	4.665	2590.35
In between
total in between																0	0	0	0	0	0	0	0	0	0
																energy (kcal)	protein	carbs	total sugar	added sugars	total fat	SAFA	Trans	fiber	sodium
TOTAL DAILY MENU 2														TOTAL MENU 2		3260.93	135.259	344.591	136.143	60.47	135.594	49.0884	1.337	20.913	4741.56
															EN%		16.5915	42.269	16.6999	7.41752	37.4233	13.5481	0.369005
DAILY MENU 3
breakfast
Orange juice	Fruit juices	All other products	175	gram	35	0.7	7.1	7.1	0	0.2	0	0	0.1	1		61.25	1.225	12.425	12.425	0	0.35	0	0	0.175	1.75
Butter	Oils, fats and fat containing spreads	Spreads (as underlayer)	20	gram	753	0.7	0.2	0.2	0	83.3	50.88	2.87	0	22		150.6	0.14	0.04	0.04	0	16.66	10.176	0.574	0	4.4
White sliced Bread (2 slices)	Bread	All other products	50	gram	245	7.3	45.7	4	3.04	3.7	0.56	0.01	3.6	612		122.5	3.65	22.85	2	1.52	1.85	0.28	0.005	1.8	306
Jam	All other products.	All other products	20	gram	275	0.5	68	68	45.3	0.1	0	0	1	16		55	0.1	13.6	13.6	9.06	0.02	0	0	0.2	3.2
Coffee	Beverages	All other products	50	ml	2	0.2	0.3	0	0	0	0	0	0	0		1	0.1	0.15	0	0	0	0	0	0	0
Skimmed Milk UHT	Milk (-products)	All other products	200	ml	36	3.9	4.6	4.6	0	0.2	0.04	0	0	45		72	7.8	9.2	9.2	0	0.4	0.08	0	0	90
Sugar	All other products.	All other products	8	gram	400	0	100	100	100	0	0	0	0	0		32	0	8	8	8	0	0	0	0	0
total breakfast																462.35	13.015	58.265	37.265	10.58	19.28	10.536	0.579	2.175	405.35
In between
Pear	Fresh or frozen fruit, vegetables and legumes	All other products	150	gram	50	0.4	11.3	11.3	0	0.3	0.04	0	2.3	2		75	0.6	16.95	16.95	0	0.45	0.06	0	3.45	3
total in between																75	0.6	16.95	16.95	0	0.45	0.06	0	3.45	3
Lunch
White Bread	Bread	All other products	30	gram	236	8.3	47	1.8	0	1.6	0.39	0	3.5	650		70.8	2.49	14.1	0.54	0	0.48	0.117	0	1.05	195
(refined) Olive Oil	Oils, fats and fat containing spreads	Cooking Products	20	gram	899	0	0	0	0	99.9	12.82	0	0	0		179.8	0	0	0	0	19.98	2.564	0	0	0
Beer (can)	Alcoholic beverages (not for scoring)	Alcoholic beverages (not for scoring)	200	ml	33	0.2	2.1	2.1	0	0	0	0	0	11		66	0.4	4.2	4.2	0	0	0	0	0	22
White Rice	Potatoes (processed), rice, pasta, noodles	All other products	60	gram	339	6.8	76.2	0	0	0.8	0.17	0	1.9	5		203.4	4.08	45.72	0	0	0.48	0.102	0	1.14	3
Canned Tomato Sauce	Sauces	Meal Sauces	50	gram	77	1.5	5.8	2.5	1.6	5.3	0.81	0	1.8	540		38.5	0.75	2.9	1.25	0.8	2.65	0.405	0	0.9	270
Cured Ham	Processed meat, meat products and meat substitutes	All other products	20	gram	320	28.8	0.2	0.2	0	22.6	7.94	0	0	2130		64	5.76	0.04	0.04	0	4.52	1.588	0	0	426
Peas	Fresh or frozen fruit, vegetables and legumes	All other products	20	gram	83	6	8.6	2.2	0	2.8	0.89	0	6	8		16.6	1.2	1.72	0.44	0	0.56	0.178	0	1.2	1.6
Salad Straw	Fresh or frozen fruit, vegetables and legumes	All other products	35	gram	16	1.4	1.7	1.7	0	0.4	0.08	0	1.5	22		5.6	0.49	0.595	0.595	0	0.14	0.028	0	0.525	7.7
Sardines (3-4)	Fresh or fresh frozen fish, shellfish and crustaceans	All other products	150	gram	128	17.7	0	0	0	6.4	2.25	0	0	137		192	26.55	0	0	0	9.6	3.375	0	0	205.5
Coffee	Beverages	All other products	50	ml	2	0.2	0.3	0	0	0	0	0	0	0		1	0.1	0.15	0	0	0	0	0	0	0
total Lunch																837.7	41.82	69.425	7.065	0.8	38.41	8.357	0	4.815	1130.8
In between
3 Chocolate chip Cookies	Snacks	All other products	25	gram	488	6.2	64.3	26.7	26.7	22.9	6.95	0.28	1.8	220		122	1.55	16.075	6.675	6.675	5.725	1.7375	0.07	0.45	55
Milk Chocolate	Snacks	All other products	15	gram	534	7.9	56.5	53.9	53.9	30.7	18.3	0.38	2.6	66		80.1	1.185	8.475	8.085	8.085	4.605	2.745	0.057	0.39	9.9
total in between																202.1	2.735	24.55	14.76	14.76	10.33	4.4825	0.127	0.84	64.9
Diner
White Bread (pagés)	Bread	All other products	80	gram	263	9.1	54.4	1.9	0	1	0.15	0	3.5	786		210.4	7.28	43.52	1.52	0	0.8	0.12	0	2.8	628.8
Sunflower oil	Oils, fats and fat containing spreads	Cooking Products	40	gram	899	0	0	0	0	99.9	11.6	0	0	0		359.6	0	0	0	0	39.96	4.64	0	0	0
Eggs (1,5)	Meat, poultry, eggs (unprocessed)	All other products	105	gram	150	12.7	0.5	0.5	0	10.8	2.85	0	0	133		157.5	13.335	0.525	0.525	0	11.34	2.9925	0	0	139.65
Potatos	Potatoes, unprocessed	All other products	140	gram	71	2.2	15.2	0.9	0	0.2	0.02	0	1.7	14		99.4	3.08	21.28	1.26	0	0.28	0.028	0	2.38	19.6
Lettuce	Fresh or frozen fruit, vegetables and legumes	All other products	70	gram	16	1.4	1.7	1.7	0	0.4	0.08	0	1.5	22		11.2	0.98	1.19	1.19	0	0.28	0.056	0	1.05	15.4
Onion	Fresh or frozen fruit, vegetables and legumes	All other products	30	gram	33	1.2	7	7	0	0	0	0	1.8	12		9.9	0.36	2.1	2.1	0	0	0	0	0.54	3.6
Tomato	Fresh or frozen fruit, vegetables and legumes	All other products	100	gram	19	0.9	3.5	3.5	0	0.1	0	0	1.1	18		19	0.9	3.5	3.5	0	0.1	0	0	1.1	18
Olives	Processed fruit and vegetables	All other products	15	gram	110	1.1	0	0	0	11.8	1.75	0	4	1930		16.5	0.165	0	0	0	1.77	0.2625	0	0.6	289.5
Pineapple	Fresh or frozen fruit, vegetables and legumes	All other products	135	gram	49	0.4	11.3	11.3	0	0.2	0	0	1.5	2		66.15	0.54	15.255	15.255	0	0.27	0	0	2.025	2.7
total diner																949.65	26.64	87.37	25.35	0	54.8	8.099	0	10.495	1117.25
In between
total in between																0	0	0	0	0	0	0	0	0	0
																energy (kcal)	protein	carbs	total sugar	added sugars	total fat	SAFA	Trans	fiber	sodium
TOTAL DAILY MENU 3														TOTAL MENU 3		2526.8	84.81	256.56	101.39	26.14	123.27	31.5345	0.706	21.775	2721.3
															EN%		13.4257	40.6142	16.0503	4.13804	43.9065	11.232	0.251464
		Spain CALCULATION DAILY MENUS - Typical (continued)														AVERAGE MENUS
																energy (kcal)	protein	carbs	total sugar	added sugars	total fat	SAFA	Trans	fiber	sodium
																2724.6	111.961	269.14	119.754	49.002	124.698	35.566	0.9345	20.5487	3607.97
																EN%	16.437	39.5126	17.5812	7.194	41.1905	11.7483	0.308687

## Sheet: Spain Choices daily menu
Table S3		Spain CALCULATION DAILY MENUS - Choices
					PER 100 G											PER SERVING
	Choices NL productgroups	NEP productgroups	serving	unit	energy(kcal)/per 100g	protein(gram)per 100g	carbs (gram) per 100g	total sugar	added sugars	fat total (gram)per 100g	SAFA (gram)/100g	Trans(gram)/100g	fibre(gam)/100g	sodium(mg)/100g		energy (kcal)/per serving	protein (g) per serving	carbs (g) per serving	total sugar	added sugars	total fat (gram)per serving	SAFA (g) per serving	Trams) per serving	fiber(g)per serving	sodium(mg) serving
DAILY MENU 1
breakfast
Semi skimmed milk UHT (1 big glass)	Milk (-products)	All other products	250	ml	47	3.4	4.6	4.6	0	1.6	1.04	0.1	0	46		117.5	8.5	11.5	11.5	0	4	2.6	0.25	0	115
EKO Nestlé (soluble cereals)	All other products.	All other products	3	gram	363	5.7	84.1	5.5	5.5	0.4	0.1	0	2.3	86		10.89	0.171	2.523	0.165	0.165	0.012	0.003	0	0.069	2.58
Digestive Biscuits Plain	Snacks	All other products	25	gram	465	6.3	63.2	13.2	13.2	20.8	8.6	0.95	4.6	600		116.25	1.575	15.8	3.3	3.3	5.2	2.15	0.2375	1.15	150
Peach (1 medium-sized piece)	Fresh or frozen fruit, vegetables and legumes	All other products	150	gram	34	0.5	7.8	7.8	0	0.1	0	0	2	1		51	0.75	11.7	11.7	0	0.15	0	0	3	1.5
total breakfast																295.64	10.996	41.523	26.665	3.465	9.362	4.753	0.4875	4.219	269.08
In between
Toasts without salt (Silueta Integral sin sal)	Bread	All other products	30	gram	330	13.7	67.5	6.8	5.38	0.6	0.2	0	12.3	130		99	4.11	20.25	2.04	1.614	0.18	0.06	0	3.69	39
Coffee	Beverages	All other products	50	ml	2	0.2	0.3	0	0	0	0	0	0	0		1	0.1	0.15	0	0	0	0	0	0	0
Boiled Ham without salt El POZO	Processed meat, meat products and meat substitutes	All other products	60	gram	118	18.5	2	1.4	1.4	4	1.4	0	0.2	500		70.8	11.1	1.2	0.84	0.84	2.4	0.84	0	0.12	300
(virgin) Olive Oil (1 full spoon)	Oils, fats and fat containing spreads	Cooking Products	10	gram	899	0	0	0	0	99.9	14.37	0	0	0		89.9	0	0	0	0	9.99	1.437	0	0	0
total in between																260.7	15.31	21.6	2.88	2.454	12.57	2.337	0	3.81	339
Lunch
WhiteBread	Bread	All other products	30	gram	236	8.3	47	1.8	0.8	1.6	0.39	0	3.5	650		70.8	2.49	14.1	0.54	0.24	0.48	0.117	0	1.05	195
(refined) Olive Oil (2 full spoon)	Oils, fats and fat containing spreads	Cooking Products	20	gram	899	0	0	0	0	99.9	12.82	0	0	0		179.8	0	0	0	0	19.98	2.564	0	0	0
Diet Coke	Beverages	All other products	330	gram	0	0	0	0	0	0	0	0	0	12		0	0	0	0	0	0	0	0	0	39.6
Canned Vegetable Stew "Macedonia de verduras GVTARRA without salt"	Processed fruit and vegetables	All other products	150	gram	30.5	0.6	6.8	0.7	0	0.1	0.03	0	2.4	0.01		45.75	0.9	10.2	1.05	0	0.15	0.045	0	3.6	0.015
Chicken	Meat, poultry, eggs (unprocessed)	All other products	130	gram	125	22.2	0	0	0	4	1.3	0	0	76		162.5	28.86	0	0	0	5.2	1.69	0	0	98.8
Ligeresa Mayonese (fat reduced)	Other sauces (emulsions)	Dressings	10	gram	348	0.6	7.4	7	7	35	5.4	0.3	0	438		34.8	0.06	0.74	0.7	0.7	3.5	0.54	0.03	0	43.8
Salad straw (lettuce)	Fresh or frozen fruit, vegetables and legumes	All other products	35	gram	16	1.4	1.7	1.7	0	0.4	0.08	0	1.5	22		5.6	0.49	0.595	0.595	0	0.14	0.028	0	0.525	7.7
skimmed strawberry sweetened yogurt (Vitalinea Saciactive Danone)	Milk (-products)	All other products	125	gram	60	6.5	7.3	7.3	0	0.2	0.1	0	1.6	0.1		75	8.125	9.125	9.125	0	0.25	0.125	0	2	0.125
5 strawberries	Fresh or frozen fruit, vegetables and legumes	All other products	100	gram	27	0.6	5.5	5.5	0	0.5	0.02	0	1.6	2		27	0.6	5.5	5.5	0	0.5	0.02	0	1.6	2
No sugar need	All other products.	All other products		gram												0	0	0	0	0	0	0	0	0	0
total lunch																601.25	41.525	40.26	17.51	0.94	30.2	5.129	0.03	8.775	387.04
In between
Coffee	Beverages	All other products	50	ml	2	0.2	0.3	0	0	0	0	0	0	0		1	0.1	0.15	0	0	0	0	0	0	0
Dairy drink Flora Folic B whole	Milk (-products)	All other products	100	ml	58	3.4	4.2	4.2	0	3.1	0.37	0	0	70		58	3.4	4.2	4.2	0	3.1	0.37	0	0	70
Sweetener	All other products.	All other products	3	gram	0	0	0	0	0	0	0	0	0	0		0	0	0	0	0	0	0	0	0	0
total in between																59	3.5	4.35	4.2	0	3.1	0.37	0	0	70
Diner
White Bread	Bread	All other products	30	gram	236	8.3	47	1.8	0.8	1.6	0.39	0	3.5	650		70.8	2.49	14.1	0.54	0.24	0.48	0.117	0	1.05	195
(refined) Olive Oil	Oils, fats and fat containing spreads	Cooking Products	20	gram	899	0	0	0	0	99.9	12.82	0	0	0		179.8	0	0	0	0	19.98	2.564	0	0	0
Red wine (1 glass)	Alcoholic beverages (not for scoring)	Alcoholic beverages (not for scoring)	100	ml	63	0.2	0.2	0.2	0	0	0	0	0	5		63	0.2	0.2	0.2	0	0	0	0	0	5
Lettuce	Fresh or frozen fruit, vegetables and legumes	All other products	70	gram	16	1.4	1.7	1.7	0	0.4	0.08	0	0	22		11.2	0.98	1.19	1.19	0	0.28	0.056	0	0	15.4
Olives	Processed fruit and vegetables	All other products	10	gram	110	1.1	0	0	0	11.8	1.75	0	4	1930		11	0.11	0	0	0	1.18	0.175	0	0.4	193
Carrot	Fresh or frozen fruit, vegetables and legumes	All other products	30	gram	34	0.8	7	6.8	0	0.3	0.05	0	2.6	70		10.2	0.24	2.1	2.04	0	0.09	0.015	0	0.78	21
Tomato	Fresh or frozen fruit, vegetables and legumes	All other products	100	gram	19	0.9	3.5	3.5	0	0.1	0	0	1.1	18		19	0.9	3.5	3.5	0	0.1	0	0	1.1	18
Cucumber	Fresh or frozen fruit, vegetables and legumes	All other products	30	gram	12	0.7	2	1.9	0	0.1	0	0	0.8	3		3.6	0.21	0.6	0.57	0	0.03	0	0	0.24	0.9
Walnuts (handfull)	Snacks	All other products	23	gram	645	14.5	3.3	1.3	0	63.8	5.66	0	5.9	7		148.35	3.335	0.759	0.299	0	14.674	1.3018	0	1.357	1.61
Sole	Fresh or fresh frozen fish, shellfish and crustaceans	All other products	150	gram	86	18.3	0	0	0	1.4	0.37	0	0	100		129	27.45	0	0	0	2.1	0.555	0	0	150
Cherries	Fresh or frozen fruit, vegetables and legumes	All other products	100	gram	48	1.3	9.6	9.6	0	0.5	0.11	0	1.3	3		48	1.3	9.6	9.6	0	0.5	0.11	0	1.3	3
total Diner																693.95	37.215	32.049	17.939	0.24	39.414	4.8938	0	6.227	602.91
In between
total in between																0	0	0	0	0	0	0	0	0	0
																energy (kcal)	protein	carbs	total sugar	added sugars	total fat	SAFA	Trans	fiber	sodium
TOTAL DAILY MENU 1														TOTAL MENU (g)		1910.54	108.546	139.782	69.194	7.099	94.646	17.4828	0.5175	23.031	1668.03
															EN%		22.7257	29.2654	14.4868	1.48628	44.585	8.23564	0.243779
DAILY MENU 2
breakfast
Oat flakes (Dicke's at Mercadona) breakfast cereals	Grains and cereal products	All other products	50	gram	352	13.5	58.7	0.7	0	7	1.3	0	10	7		176	6.75	29.35	0.35	0	3.5	0.65	0	5	3.5
Coffee	Beverages	All other products	50	ml	2	0.2	0.3	0	0	0	0	0	0	0		1	0.1	0.15	0	0	0	0	0	0	0
Dairy drink Flora Folic B	Milk (-products)	All other products	250	ml	58	3.4	4.2	4.2	0	3.1	0.37	0	0	70		145	8.5	10.5	10.5	0	7.75	0.925	0	0	175
Apple (1 medium size)	Fresh or frozen fruit, vegetables and legumes	All other products	133	gram	51	0.3	11.7	11.6	0	0.3	0.08	0	2.1	7		67.83	0.399	15.561	15.428	0	0.399	0.1064	0	2.793	9.31
total breakfast																389.83	15.749	55.561	26.278	0	11.649	1.6814	0	7.793	187.81
In between
Toasts without salt (Silueta Integral sin sal)	Bread	All other products	30	gram	330	13.7	67.5	6.8	5.38	0.6	0.2	0	12.3	130		99	4.11	20.25	2.04	1.614	0.18	0.06	0	3.69	39
fresh cheese Burgos de Arias 0% (cottage cheese)	Cheese (-products)	Cheese	60	gram	73	13.45	4.35	4.35	0	0.17	0.17	0	0.76	272		43.8	8.07	2.61	2.61	0	0.102	0.102	0	0.456	163.2
(virgin) Olive Oil (one full spoon)	Oils, fats and fat containing spreads	Cooking Products	10	gram	899	0	0	0	0	99.9	14.37	0	0	0		89.9	0	0	0	0	9.99	1.437	0	0	0
total in between																232.7	12.18	22.86	4.65	1.614	10.272	1.599	0	4.146	202.2
Lunch
White Bread	Bread	All other products	30	gram	236	8.3	47	1.8	0	1.6	0.39	0	3.5	650		70.8	2.49	14.1	0.54	0	0.48	0.117	0	1.05	195
Sunflower Oil	Oils, fats and fat containing spreads	Cooking Products	20	gram	899	0	0	0	0	99.9	11.6	0	0	0		179.8	0	0	0	0	19.98	2.32	0	0	0
Diet Coke	Beverages	All other products	330	gram	0	0	0	0	0	0	0	0	0	12		0	0	0	0	0	0	0	0	0	39.6
Macaroni	Potatoes (processed), rice, pasta, noodles	All other products	80	gram	347	12.5	70.9	2.6	0	1.4	0.19	0	5	5		277.6	10	56.72	2.08	0	1.12	0.152	0	4	4
Chicken (for the sauce)	Meat, poultry, eggs (unprocessed)	All other products	40	gram	125	22.2	0	0	0	4	1.3	0	0	76		50	8.88	0	0	0	1.6	0.52	0	0	30.4
Coocked tomato GVTARRA	Sauces	Meal Sauces	50	gram	56.06	0.98	4.71	3.64	0	3.7	0.43	0	0.74	220		28.03	0.49	2.355	1.82	0	1.85	0.215	0	0.37	110
Beef (average,trimmed lean,raw)	Meat, poultry, eggs (unprocessed)	All other products	150	gram	147	31	0	0	0	2.5	0.95	0.14		80		220.5	46.5	0	0	0	3.75	1.425	0.21	0	120
Melon	Fresh or frozen fruit, vegetables and legumes	All other products	125	gram	26	0.6	5.7	5.7	0	0.1	0	0	0.7	18		32.5	0.75	7.125	7.125	0	0.125	0	0	0.875	22.5
total lunch																859.23	69.11	80.3	11.565	0	28.905	4.749	0.21	6.295	521.5
In between
tea	Beverages	All other products	200	ml	0	0	0	0	0	0	0	0	0	0		0	0	0	0	0	0	0	0	0	0
Digestive Biscuits Plain	Snacks	All other products	25	gram	465	6.3	63.2	13.2	13.2	20.8	8.6	0.95	4.6	600		116.25	1.575	15.8	3.3	3.3	5.2	2.15	0.2375	1.15	150
sweetener	All other products.	All other products	3	gram	0	0	0	0	0	0	0	0	0	0		0	0	0	0	0	0	0	0	0	0
banana	Fresh or frozen fruit, vegetables and legumes	All other products	90	gram	91	1.1	21.1	17.3	0	0.3	0.13	0	2.2	1		81.9	0.99	18.99	15.57	0	0.27	0.117	0	1.98	0.9
total in between																198.15	2.565	34.79	18.87	3.3	5.47	2.267	0.2375	3.13	150.9
Diner
White Bread	Bread	All other products	30	gram	236	8.3	47	1.8	0	1.6	0.39	0	3.5	650		70.8	2.49	14.1	0.54	0	0.48	0.117	0	1.05	195
Beer	Alcoholic beverages (not for scoring)	Alcoholic beverages (not for scoring)	250	ml	33	0.2	2.1	2.1	0	0	0	0	0	11		82.5	0.5	5.25	5.25	0	0	0	0	0	27.5
(refined) Olive oil	Oils, fats and fat containing spreads	Cooking Products	10	gram	899	0	0	0	0	99.9	12.82	0	0	0		89.9	0	0	0	0	9.99	1.282	0	0	0
Red wine (1 glass)	Alcoholic beverages (not for scoring)	Alcoholic beverages (not for scoring)	100	ml	63	0.2	0.2	0.2	0	0	0	0	0	5		63	0.2	0.2	0.2	0	0	0	0	0	5
Vegetable soup Knorr-Ligeresa	Soups	Soups	250	gram	22	0.6	4.4	1.3	0	0.2	0.1	0	1	304		55	1.5	11	3.25	0	0.5	0.25	0	2.5	760
Vegetable Frankfurt Sausages Toki Eco (Caprabo)	Processed meat, meat products and meat substitutes	All other products	135	gram	151	17.1	1.3	0	0	8.6	1	0	0.1	900		203.85	23.085	1.755	0	0	11.61	1.35	0	0.135	1215
Potatos (French fries)	Potatoes, unprocessed	All other products	140	gram	71	2.2	15.2	0.9	0	0.2	0.02	0	1.7	14		99.4	3.08	21.28	1.26	0	0.28	0.028	0	2.38	19.6
Ñam Ñam Ketchup Calvé	Other sauces (on water basis)	Table Sauces	15	gram	65	1.6	14.5	12.5	7	0.1	0	0	0.5	500		9.75	0.24	2.175	1.875	1.05	0.015	0	0	0.075	75
Vitalinea Saciactiv skimmed yogurt strawberry sweetened	Fresh or frozen fruit, vegetables and legumes	All other products	125	gram	60	6.5	7.3	7.3	0	0.2	0.1	0	1.6	0.1		75	8.125	9.125	9.125	0	0.25	0.125	0	2	0.125
total Diner																749.2	39.22	64.885	21.5	1.05	23.125	3.152	0	8.14	2297.22
In between
total in between																0	0	0	0	0	0	0	0	0	0
																energy (kcal)	protein	carbs	total sugar	added sugars	total fat	SAFA	Trans	fiber	sodium
TOTAL DAILY MENU 2														TOTAL MENU 2		2429.11	138.824	258.396	82.863	5.964	79.421	13.4484	0.4475	29.504	3359.64
															EN%		22.8601	42.5499	13.645	0.982088	29.426	4.98271	0.165801
DAILY MENU 3
breakfast
Tropicana Essentials - Fiber	Fruit juices	All other products	175	gram	46	0.3	11.2	11	0	0	0	0	1.5	0		80.5	0.525	19.6	19.25	0	0	0	0	2.625	0
Margarine Flora	Oils, fats and fat containing spreads	Spreads (as underlayer)	20	gram	540	0	0	0	0	60	13	0.3	0	80		108	0	0	0	0	12	2.6	0.06	0	16
Toasts without salt (Silueta Integral sin sal)	Bread	All other products	30	gram	330	13.7	67.5	6.8	5.38	0.6	0.2	0	12.3	130		99	4.11	20.25	2.04	1.614	0.18	0.06	0	3.69	39
Jam	All other products.	All other products	20	gram	275	0.5	68	68	45.3	0.1	0	0	1	16		55	0.1	13.6	13.6	9.06	0.02	0	0	0.2	3.2
Coffee	Beverages	All other products	50	ml	2	0.2	0.3	0	0	0	0	0	0	0		1	0.1	0.15	0	0	0	0	0	0	0
Skimmed Milk UHT	Milk (-products)	All other products	200	ml	36	3.9	4.6	4.6	0	0.2	0.04	0	0	45		72	7.8	9.2	9.2	0	0.4	0.08	0	0	90
Sweetener	All other products.	All other products	3	gram	0	0	0	0	0	0	0	0	0	0		0	0	0	0	0	0	0	0	0	0
total breakfast																415.5	12.635	62.8	44.09	10.674	12.6	2.74	0.06	6.515	148.2
In between
Pear	Fresh or frozen fruit, vegetables and legumes	All other products	150	gram	50	0.4	11.3	11.3	0	0.3	0.04	0	2.3	2		75	0.6	16.95	16.95	0	0.45	0.06	0	3.45	3
total in between																75	0.6	16.95	16.95	0	0.45	0.06	0	3.45	3
Lunch
White Bread	Bread	All other products	30	gram	236	8.3	47	1.8	0	1.6	0.39	0	3.5	650		70.8	2.49	14.1	0.54	0	0.48	0.117	0	1.05	195
(refined) Olive Oil	Oils, fats and fat containing spreads	Cooking Products	20	gram	899	0	0	0	0	99.9	12.82	0	0	0		179.8	0	0	0	0	19.98	2.564	0	0	0
Beer (can)	Alcoholic beverages (not for scoring)	Alcoholic beverages (not for scoring)	200	ml	33	0.2	2.1	2.1	0	0	0	0	0	11		66	0.4	4.2	4.2	0	0	0	0	0	22
Quinoa	Potatoes (processed), rice, pasta, noodles	All other products	60	gram	320	13.8	49.2	2.1	0	2.2	0.32	0	7.9	61		192	8.28	29.52	1.26	0	1.32	0.192	0	4.74	36.6
Coocked tomato GVTARRA	Sauces	Meal Sauces	50	gram	56.06	0.98	4.71	3.64	0	3.7	0.43	0	0.74	220		28.03	0.49	2.355	1.82	0	1.85	0.215	0	0.37	110
Boiled Ham without salt El POZO (for the sauce)	Processed meat, meat products and meat substitutes	All other products	20	gram	118	18.5	2	1.4	1.4	4	1.4	0	0.2	500		23.6	3.7	0.4	0.28	0.28	0.8	0.28	0	0.04	100
Peas	Fresh or frozen fruit, vegetables and legumes	All other products	20	gram	83	6	8.6	2.2	0	2.8	0.89	0	6	8		16.6	1.2	1.72	0.44	0	0.56	0.178	0	1.2	1.6
Salad Straw	Fresh or frozen fruit, vegetables and legumes	All other products	35	gram	16	1.4	1.7	1.7	0	0.4	0.08	0	1.5	22		5.6	0.49	0.595	0.595	0	0.14	0.028	0	0.525	7.7
Swordfish	Fresh or fresh frozen fish, shellfish and crustaceans	All other products	150	gram	110	18	0	0	0	4.2	0.95	0	0	116		165	27	0	0	0	6.3	1.425	0	0	174
Coffee	Beverages	All other products	50	ml	2	0.2	0.3	0	0	0	0	0	0	0		1	0.1	0.15	0	0	0	0	0	0	0
total Lunch																748.43	44.15	53.04	9.135	0.28	31.43	4.999	0	7.925	646.9
In between
3 Chocolate chip Cookies	Snacks	All other products	25	gram	488	6.2	64.3	26.7	26.7	22.9	6.95	0.28	1.8	220		122	1.55	16.075	6.675	6.675	5.725	1.7375	0.07	0.45	55
Milk Chocolate	Snacks	All other products	15	gram	534	7.9	56.5	53.9	53.9	30.7	18.3	0.38	2.6	66		80.1	1.185	8.475	8.085	8.085	4.605	2.745	0.057	0.39	9.9
total in between																202.1	2.735	24.55	14.76	14.76	10.33	4.4825	0.127	0.84	64.9
Diner
White Bread (pagés)	Bread	All other products	80	gram	263	9.1	54.4	1.9	0	1	0.15	0	3.5	786		236	8.3	47	1.8	0	1.6	0.39	0	3.5	650
Sunflower oil	Oils, fats and fat containing spreads	Cooking Products	40	gram	899	0	0	0	0	99.9	11.6	0	0	0		359.6	0	0	0	0	39.96	4.64	0	0	0
Eggs (1,5)	Meat, poultry, eggs (unprocessed)	All other products	105	gram	150	12.7	0.5	0.5	0	10.8	2.85	0	0	133		157.5	13.335	0.525	0.525	0	11.34	2.9925	0	0	139.65
Potatos	Potatoes, unprocessed	All other products	140	gram	71	2.2	15.2	0.9	0	0.2	0.02	0	1.7	14		99.4	3.08	21.28	1.26	0	0.28	0.028	0	2.38	19.6
Lettuce	Fresh or frozen fruit, vegetables and legumes	All other products	70	gram	16	1.4	1.7	1.7	0	0.4	0.08	0	1.5	22		11.2	0.98	1.19	1.19	0	0.28	0.056	0	1.05	15.4
Onion	Fresh or frozen fruit, vegetables and legumes	All other products	30	gram	33	1.2	7	7	0	0	0	0	1.8	12		9.9	0.36	2.1	2.1	0	0	0	0	0.54	3.6
Tomato	Fresh or frozen fruit, vegetables and legumes	All other products	100	gram	19	0.9	3.5	3.5	0	0.1	0	0	1.1	18		19	0.9	3.5	3.5	0	0.1	0	0	1.1	18
Olives	Processed fruit and vegetables	All other products	15	gram	110	1.1	0	0	0	11.8	1.75	0	4	1930		16.5	0.165	0	0	0	1.77	0.2625	0	0.6	289.5
Pineapple	Fresh or frozen fruit, vegetables and legumes	All other products	135	gram	49	0.4	11.3	11.3	0	0.2	0	0	1.5	2		66.15	0.54	15.255	15.255	0	0.27	0	0	2.025	2.7
total diner																975.25	27.66	90.85	25.63	0	55.6	8.369	0	11.195	1138.45
In between
total in between																0	0	0	0	0	0	0	0	0	0
																energy (kcal)	protein	carbs	total sugar	added sugars	total fat	SAFA	Trans	fiber	sodium
TOTAL DAILY MENU 3														TOTAL MENU 3		2416.28	87.78	248.19	110.565	25.714	110.41	20.6505	0.187	29.925	2001.45
															EN%		14.5314	41.0863	18.3033	4.25679	41.1248	7.69176	0.0696525
		Spain CALCULATION DAILY MENUS - Choices (continued)														AVERAGE MENUS
																energy (kcal)	protein	carbs	total sugar	added sugars	total fat	SAFA	Trans	fiber	sodium
																2251.98	111.717	215.456	87.5407	12.9257	94.8257	17.1939	0.384	27.4867	2343.04
																EN%	19.8433	38.2697	15.5491	2.29588	37.897	6.87152	0.153465
