# Supplementary material for: Potential Effects of Nutrient Profiles on Nutrient Intakes in the Netherlands, Greece, Spain, USA, Israel, China and South-Africa
Source: PLoS One. 2011 Feb 23;6(2):e14721. doi: 10.1371/journal.pone.0014721 (PMC3044133; doi:10.1371/journal.pone.0014721)
Supplement: Table S4 — USA: Calculations of Daily Menus. Detailed calculations of three Typical Daily Menus and three Choices Daily Menus for the USA. (0.13 MB XLS) [file pone.0014721.s004.xls]

## Sheet: USA typical daily menu
Table S4		USA CALCULATION DAILY MENUS - Typical
					PER 100 G											PER SERVING
	Choices NL productgroup	NEP productgroup	serving	unit	energy(kcal)/per 100g	protein(gram)per 100g	carbs (gram) per 100g	total sugar	added sugars	fat total (gram)per 100g	SAFA (gram)/100g	Trans(gram)/100g	fibre(gam)/100g	sodium(mg)/100g		energy (kcal)/per serving	protein (g) per serving	carbs (g) per serving	total sugar	added sugars	total fat (gram)per serving	SAFA (g) per serving	Trams) per serving	fibre(g)per serving	sodium(mg) serving
DAILY MENU 1
breakfast
1x corn flakes (Kellogg's)	Grains and cereal products	All other products	60	gram	361	6.61	87.11	10.5	6.3	0.59	0.19	0	2.5	723		216.6	3.966	52.266	6.3	3.78	0.354	0.114	0	1.5	433.8
MILK,RED FAT,FLUID,2% MILKFAT,W/ NONFAT MILK SOL&VIT A	Milk (-products)	All other products	125	gram	51	3.48	4.97	4.97	0	1.92	1.195	0	0	52		63.75	4.35	6.2125	6.2125	0	2.4	1.49375	0	0	65
COFFEE,BREWED FROM GROUNDS,PREP W/ TAP H2O	Beverages	All other products	250	gram	1	0.12	0	0	0	0.02	0.002	0	0	2		2.5	0.3	0	0	0	0.05	0.005	0	0	5
sugar (1 tsp)	All other products.	All other products	4	gram	387	0	99.98	99.91	99.91	0	0	0	0	0		15.48	0	3.9992	3.9964	3.9964	0	0	0	0	0
total breakfast																298.33	8.616	62.4777	16.5089	7.7764	2.804	1.61275	0	1.5	503.8
In between
Breyers Carb Smart Chocolate	Snacks	All other products	118	ml	76.3	1.7	11	3.4	3.4	5.1	2.97	0	3.39	63.6		90.034	2.006	12.98	4.012	4.012	6.018	3.5046	0	4.0002	75.048
total in between																90.034	2.006	12.98	4.012	4.012	6.018	3.5046	0	4.0002	75.048
Lunch
SOUP,CHICK MUSHROOM,CND,PREP W/EQ VOLUME H2O,COMM	Soups	Soups	244	gram	54	1.8	3.8	2	0	3.75	0.98	0	0.1	386		131.76	4.392	9.272	4.88	0	9.15	2.3912	0	0.244	941.84
lettuce	Fresh or frozen fruit, vegetables and legumes	All other products	40	gram	15	1.36	2.79	0.78	0	0.15	0.02	0	1.3	28		6	0.544	1.116	0.312	0	0.06	0.008	0	0.52	11.2
cucumber	Fresh or frozen fruit, vegetables and legumes	All other products	50	gram	15	0.65	3.63	1.67	0	0.11	0.037	0	0.5	2		7.5	0.325	1.815	0.835	0	0.055	0.0185	0	0.25	1
celery	Fresh or frozen fruit, vegetables and legumes	All other products	15	gram	16	0.69	2.97	1.83	0	0.17	0.042	0	1.6	80		2.4	0.1035	0.4455	0.2745	0	0.0255	0.0063	0	0.24	12
tomato	Fresh or frozen fruit, vegetables and legumes	All other products	55	gram	16	1.16	3.18	1.9	0	0.19	0.025	0	0.9	42		8.8	0.638	1.749	1.045	0	0.1045	0.01375	0	0.495	23.1
salad dressing, Frensh dressing lower calories	Other sauces (emulsions)	Dressings	20	gram	200	0.4	27	25.92	22.4	13	1.872	0	0	1000		40	0.08	5.4	5.184	4.48	2.6	0.3744	0	0	200
Pizza Chain 14 '" cheese topping regular crust	Filled sandwich/rolls	All other products	103	gram	264	11.91	32.58	4.02	0	9.51	4.22	0	1.7	535		271.92	12.2673	33.5574	4.1406	4.1	9.7953	4.3466	0	1.751	551.05
1 glass of soda (coke)	Beverages	All other products	330	ml	37	0.07	9.56	8.97	8.97	0.02	0	0	0	4		122.1	0.231	31.548	29.601	29.601	0.066	0	0	0	13.2
total lunch																590.48	18.5808	84.9029	46.2721	38.181	21.8563	7.15875	0	3.5	1753.39
In between
1 x banana	Fresh or frozen fruit, vegetables and legumes	All other products	120	gram	89	1.09	22.84	12.23	0	0.33	0.112	0	2.6	1		106.8	1.308	27.408	14.676	0	0.396	0.1344	0	3.12	1.2
total in between																106.8	1.308	27.408	14.676	0	0.396	0.1344	0	3.12	1.2
Diner
TURKEY,ALL CLASSES,BACK,MEAT&SKN,CKD,RSTD	Processed meat, meat products and meat substitutes	All other products	114	gram	243	26.59	0	0	0	14.38	4.18	0.1	0	73		277.02	30.3126	0	0	0	16.3932	4.7652	0.114	0	83.22
SWEET POTATO,CKD,BKD IN SKN,WO/ SALT	Potatoes (processed), rice, pasta, noodles	All other products	180	gram	90	2.01	20.71	6.48	0	0.15	0.034	0	3.3	36		162	3.618	37.278	11.664	0	0.27	0.0612	0	5.94	64.8
carrots, boiled without salt	Fresh or frozen fruit, vegetables and legumes	All other products	78	gram	35	0.76	8.22	3.45	0	0.18	0.03	0	3	58		27.3	0.5928	6.4116	2.691	0	0.1404	0.0234	0	2.34	45.24
GRAVY,CHICKEN,CANNED	All other products.	Table Sauces	40	gram	79	1.93	5.42	0.78	0.78	5.71	1.41	1	0.4	577		31.6	0.772	2.168	0.312	0.312	2.284	0.564	0.4	0.16	230.8
total Diner																497.92	35.2954	45.8576	14.667	0.312	19.0876	5.4138	0.514	8.44	424.06
In between
ice cream, vanilla light	Snacks	Edible ices	76	gram	165	4.78	25.8	22.12	18.2	4.83	2.93	0.3	0.3	74		125.4	3.6328	19.608	16.8112	13.832	3.6708	2.2268	0.228	0.228	56.24
total in between																125.4	3.6328	19.608	16.8112	13.832	3.6708	2.2268	0.228	0.228	56.24
																energy (kcal)	protein	carbs	total sugar	added sugars	total fat	SAFA	Trans	fibre	sodium
TOTAL DAILY MENU 1																1708.96	69.439	253.234	112.947	64.1134	53.8327	20.0511	0.742	20.7882	2813.74
															EN%		16.2529	59.272	26.4364	15.0064	28.3502	10.5596	0.390763
DAILY MENU 2
breakfast
scrambled eggs	Processed meat, meat products and meat substitutes	All other products	80	gram	167	11.09	2.2	1.73	0	12.21	3.679	0.6	0	280		133.6	8.872	1.76	1.384	0	9.768	2.9432	0.48	0	224
white bread	Bread	All other products	80	gram	266	7.64	50.61	4.31	0	3.29	0.717	0.09	2.4	681		212.8	6.112	40.488	3.448	0	2.632	0.5736	0.072	1.92	544.8
Jam	All other products.	All other products	15	gram	278	0.37	68.86	48.5	42.8	0.07	0.01	0	1.1	32		41.7	0.0555	10.329	7.275	6.42	0.0105	0.0015	0	0.165	4.8
BUTTER,WITH SALT	Oils, fats and fat containing spreads	Spreads (as underlayer)	20	gram	717	0.85	0.06	0.06	0	81.11	50.489	3.5	0	827		143.4	0.17	0.012	0.012	0	16.222	10.0978	0.7	0	165.4
1 glass of orange juice, drink	Fruit juices	All other products	330	gram	45	0.7	10.4	8.4	0	0.2	0.024	0	0.2	1		148.5	2.31	34.32	27.72	0	0.66	0.0792	0	0.66	3.3
total breakfast																680	17.5195	86.909	39.839	6.42	29.2925	13.6953	1.252	2.745	942.3
In between
COFFEE,BREWED FROM GROUNDS,PREP W/ TAP H2O	Beverages	All other products	250	gram	1	0.12	0	0	0	0.02	0.002	0	0	2		2.5	0.3	0	0	0	0.05	0.005	0	0	5
sugar (1 tsp)	All other products.	All other products	4	gram	387	0	99.98	99.98	99.98	0	0	0	0	0		15.48	0	3.9992	3.9992	3.9992	0	0	0	0	0
total in between																17.98	0.3	3.9992	3.9992	3.9992	0.05	0.005	0	0	5
Lunch
Lettuce	Fresh or frozen fruit, vegetables and legumes	All other products	40	gram	15	1.36	2.79	0.78	0	0.15	0.02	0	1.3	28		6	0.544	1.116	0.312	0	0.06	0.008	0	0.52	11.2
TUNA,LT,CND IN OIL,DRND SOL	Processed fish or fish products	All other products	100	gram	198	29.13	0	0	0	8.21	1.534	0.1	0	354		198	29.13	0	0	0	8.21	1.534	0.1	0	354
Onions, raw	Fresh or frozen fruit, vegetables and legumes	All other products	25	gram	40	1.1	9.34	4.24	0	0.1	0.042	0	1.7	4		10	0.275	2.335	1.06	0	0.025	0.0105	0	0.425	1
Mayonnaise, no chol.	Other sauces (emulsions)	Dressings	15	gram	688	0	0.3	0.3	0	77.8	10.784	0	0	486		103.2	0	0.045	0.045	0	11.67	1.6176	0	0	72.9
SOUP,TOMATO VEG,DRYMIX,PREP W/H2O	Soups	Soups	245	gram	22	0.79	4.04	0.99	0	0.34	0.15	0	0.3	132		53.9	1.9355	9.898	2.4255	2.4	0.833	0.3675	0	0.735	323.4
white bread	Bread	All other products	50	gram	293	9	54.4	4.74	0	4	0.578	0	2.5	592		146.5	4.5	27.2	2.37	2.4	2	0.289	0	1.25	296
HAM,SLICED,REG (APPROX 11% FAT)	Processed meat, meat products and meat substitutes	All other products	28	gram	163	16.6	3.83	0	0	8.6	2.936	0.1	1.3	1304		45.64	4.648	1.0724	0	0	2.408	0.82208	0.028	0.364	365.12
1 slice of cheese (cheddar)	Cheese (-products)	Cheese	28	gram	403	24.9	1.28	0.52	0.25	33.14	21.092	0.59	0	621		112.84	6.972	0.3584	0.1456	0.07	9.2792	5.90576	0.1652	0	173.88
1 glass of soda (coke)	Beverages	All other products	330	ml	37	0.07	9.56	8.97	8.97	0.02	0	0	0	4		122.1	0.231	31.548	29.601	29.601	0.066	0	0	0	13.2
total lunch																798.18	48.2355	73.5728	35.9591	34.471	34.5512	10.5544	0.2932	3.294	1610.7
In between
1 x appel	Fresh or frozen fruit, vegetables and legumes	All other products	140	gram	52	0.26	13.81	10.39	0	0.17	0.028	0	2.4	1		72.8	0.364	19.334	14.546	0	0.238	0.0392	0	3.36	1.4
Iced tea	Beverages	All other products	245	gram	35	0	8.81	8.69	8.69	0	0	0	0	21		85.75	0	21.5845	21.2905	21.2905	0	0	0	0	51.45
total in between																158.55	0.364	40.9185	35.8365	21.2905	0.238	0.0392	0	3.36	52.85
Diner																							0.5439
Hamburger Mc Donalds	Filled sandwich/rolls	All other products	105	gram	252	12.36	30.69	6.58	6.58	9.29	2.94	0.518	1.3	507		264.6	12.978	32.2245	6.909	6.909	9.7545	3.087	0.5439	1.365	532.35
Medium French fries Mc Donalds	Potatoes (processed), rice, pasta, noodles	All other products	114	gram	316	3.81	39.02	0.2	0	16.12	2.084	0.131	4.2	227		360.24	4.3434	44.4828	0.228	0	18.3768	2.37576	0.14934	4.788	258.78
tomato ketchup (2 packages)	Other sauces (on water basis)	Table Sauces	12	gram	97	1.74	25.15	22.77	20.7	0.31	0.043	0	0.3	1114		11.64	0.2088	3.018	2.7324	2.484	0.0372	0.00516	0	0.036	133.68
1 glass of soda (coke)	Beverages	All other products	330	ml	37	0.07	9.56	8.97	8.97	0.02	0	0	0	4		122.1	0.231	31.548	29.601	29.601	0.066	0	0	0	13.2
total in between																758.58	17.7612	111.273	39.4704	38.994	28.2345	5.46792	0.69324	6.189	938.01
In between
potato chips, pl, salted	Snacks	All other products	28	gram	547	6.56	49.74	0.37	0	37.47	10.96	0.2	4.4	525		153.16	1.8368	13.9272	0.1036	0	10.4916	3.0688	0.056	1.232	147
																153.16	1.8368	13.9272	0.1036	0	10.4916	3.0688	0.056	1.232	147
																energy (kcal)	protein	carbs	total sugar	added sugars	total fat	SAFA	Trans	fibre	sodium
TOTAL DAILY MENU 2																2566.45	86.017	330.6	155.208	105.175	102.858	32.8307	2.29444	16.82	3695.86
															EN%		13.4064	51.5264	24.1903	16.3922	36.0701	11.513	0.804612
DAILY MENU 3
breakfast
CEREALS,QUAKER,INST OATMEAL,MAPLE & BROWN SUGAR,DRY	Grains and cereal products	All other products	43	gram	366	8.93	75.28	30.43	30.43	4.83	0.835	0	6.6	606		157.38	3.8399	32.3704	13.0849	13.0849	2.0769	0.35905	0	2.838	260.58
MILK,RED FAT,FLUID,2% MILKFAT,W/ NONFAT MILK SOL&VIT A	Milk (-products)	All other products	125	gram	51	3.48	4.97	4.97	0	1.92	1.195	0	0	52		63.75	4.35	6.2125	6.2125	0	2.4	1.49375	0	0	65
Grape drink, canned	Fruit juices	All other products	330	ml	61	0	15.75	13.06	12.1	0	0	0	0	16		201.3	0	51.975	43.098	39.93	0	0	0	0	52.8
total breakfast																422.43	8.1899	90.5579	62.3954	53.0149	4.4769	1.8528	0	2.838	378.38
In between
COFFEE,BREWED FROM GROUNDS,PREP W/ TAP H2O	Beverages	All other products	250	gram	1	0.12	0	0	0	0.02	0.002	0	0	2		2.5	0.3	0	0	0	0.05	0.005	0	0	5
sugar (1 tsp)	All other products.	All other products	4	gram	387	0	99.98	99.98	99.98	0	0	0	0	0		15.48	0	3.9992	3.9992	3.9992	0	0	0	0	0
total in between																17.98	0.3	3.9992	3.9992	3.9992	0.05	0.005	0	0	5
Lunch
white bread	Bread	All other products	80	gram	266	7.64	50.61	4.31	0	3.29	0.717	0.09	2.4	681		212.8	6.112	40.488	3.448	3.4	2.632	0.5736	0.072	1.92	544.8
HAM,SLICED,REG (APPROX 11% FAT)	Processed meat, meat products and meat substitutes	All other products	65	gram	163	16.6	3.83	0	0	8.6	2.936	0.1	1.3	1304		105.95	10.79	2.4895	0	0	5.59	1.9084	0.065	0.845	847.6
1 slice of cheese (cheddar)	Cheese (-products)	Cheese	35	gram	403	24.9	1.28	0.52	0.25	33.14	21.092	0.59	0	621		141.05	8.715	0.448	0.182	0.0875	11.599	7.3822	0.2065	0	217.35
1 glass of bottled water	Beverages	All other products	250	gram	0	0	0	0	0	0	0	0	0	2		0	0	0	0	0	0	0	0	0	5
Mayonnaise, no chol.	Other sauces (emulsions)	Dressings	15	gram	688	0	0.3	0.3	0.3	77.8	10.784	0	0	486		103.2	0	0.045	0.045	0.045	11.67	1.6176	0	0	72.9
potato chips, pl, salted	Snacks	All other products	28	gram	547	6.56	49.74	0.37	0.37	37.47	10.96	0.2	4.4	525		153.16	1.8368	13.9272	0.1036	0.1036	10.4916	3.0688	0.056	1.232	147
total Lunch																716.16	27.4538	57.3977	3.7786	3.6361	41.9826	14.5506	0.3995	3.997	1834.65
In between
Hot dog plain	Filled sandwich/rolls	Meal replacement products	43	gram	279	9.5	49.45	6.25	6.25	4.33	1.092	0	2.1	479		119.97	4.085	21.2635	2.6875	2.6875	1.8619	0.46956	0	0.903	205.97
tomato ketchup (2 packages)	Other sauces (on water basis)	Table Sauces	12	gram	97	1.74	25.15	22.77	20.7	0.31	0.043	0	0.3	1114		11.64	0.2088	3.018	2.7324	2.484	0.0372	0.00516	0	0.036	133.68
Milk shake, thick chocolate	Milk (-products)	All other products	300	gram	119	3.05	21.15	20.85	0	2.7	1.681	0	0.3	111		357	9.15	63.45	62.55	0	8.1	5.043	0	0.9	333
total in between																488.61	13.4438	87.7315	67.9699	5.1715	9.9991	5.51772	0	1.839	672.65
Diner
Pasta (without salt)	Potatoes (processed), rice, pasta, noodles	All other products	200	gram	158	5.8	30.86	0.56	0	0.93	0.176	0	1.8	1		316	11.6	61.72	1.12	0	1.86	0.352	0	3.6	2
TOMATO PRODUCTS,CND,SAU	Sauces	Meal Sauces	125	gram	24	1.32	5.38	4.25	2.25	0.18	0.025	0	1.5	524		30	1.65	6.725	5.3125	2.8125	0.225	0.03125	0	1.875	655
BEEF,GROUND,70% LN / 30% FAT,CRUMBLES,CKD,PAN-BROWNED	Processed meat, meat products and meat substitutes	All other products	65	gram	270	25.56	0	0	0	17.86	7.191	0.874	0	96		175.5	16.614	0	0	0	11.609	4.67415	0.5681	0	62.4
tomatoes, cooked, stewed	Processed fruit and vegetables	All other products	60	gram	79	1.96	13.05	1.9	0	2.68	0.521	0	1.7	455		47.4	1.176	7.83	1.14	0	1.608	0.3126	0	1.02	273
Cheese (cheddar)	Cheese (-products)	Cheese	28	gram	403	24.9	1.28	0.52	0.25	33.14	21.092	0.59	0	621		112.84	6.972	0.3584	0.1456	0.1	9.2792	5.90576	0.1652	0	173.88
total diner																681.74	38.012	76.6334	7.7181	2.9125	24.5812	11.2758	0.7333	6.495	1166.28
In between
ALCOHOLIC BEV,BEER,LT	Beverages	Alcoholic beverages (not for scoring)	900	gram	29	0.24	1.64	0.09	0	0	0	0	0	0		261	2.16	14.76	0.81	0	0	0	0	0	0
total in between																261	2.16	14.76	0.81	0	0	0	0	0	0
																energy (kcal)	protein	carbs	total sugar	added sugars	total fat	SAFA	Trans	fibre	sodium
TOTAL DAILY MENU 3														TOTAL MENU (g)		2587.92	89.5595	331.08	146.671	68.7342	81.0898	33.2019	1.1328	15.169	4056.96
															EN%		13.8427	51.1731	22.6701	10.6239	28.2006	11.5466	0.393953
		USA CALCULATION DAILY MENUS - Typical (continued)														AVERAGE TYPICAL MENUS
																energy (kcal)	protein	carbs	total sugar	added sugars	total fat	SAFA	Trans	fibre	sodium
																2287.78	81.6718	304.971	138.275	79.3408	79.2601	28.6945	1.38975	17.5924	3522.19
																EN%	14.2797	53.3218	24.1764	13.8721	31.1805	11.2883	0.546719

## Sheet: USA Choices daily menu
Table S4		USA CALCULATION DAILY MENUS - Choices
					PER 100 G											PER SERVING
	Choices NL productgroup	NEP productgroup	serving	unit	energy(kcal)/per 100g	protein(gram)per 100g	carbs (gram) per 100g	total sugar	added sugars	fat total (gram)per 100g	SAFA (gram)/100g	Trans(gram)/100g	fibre(gam)/100g	sodium(mg)/100g		energy (kcal)/per serving	protein (g) per serving	carbs (g) per serving	total sugar	added sugars	total fat (gram)per serving	SAFA (g) per serving	Trams) per serving	fibre(g)per serving	sodium(g)per serving
DAILY MENU 1
breakfast
CEREALS RTE,HEALTH VALLEY,FIBER 7 FLAKES	Grains and cereal products	All other products	60	gram	353	14.44	78.15	1.86	1.86	1.41	0.261	0	14.1	53		211.8	8.664	46.89	1.116	1.116	0.846	0.1566	0	8.46	31.8
MILK,RED FAT,FLUID,1% MILKFAT,W/ NONFAT MILK SOL&VIT A	Milk (-products)	All other products	125	gram	43	3.48	4.97	4.97	0	0.97	0.6	0	0	52		53.75	4.35	6.2125	6.2125	0	1.2125	0.75	0	0	65
COFFEE,BREWED FROM GROUNDS,PREP W/ TAP H2O	Beverages	All other products	250	gram	1	0.12	0	0	0	0.02	0.002	0	0	2		2.5	0.3	0	0	0	0.05	0.005	0	0	5
sweetener	All other products.	All other products	3	gram	0	0	0	0	0	0	0	0	0	0		0	0	0	0	0	0	0	0	0	0
total breakfast																268.05	13.314	53.1025	7.3285	1.116	2.1085	0.9116	0	8.46	101.8
In between
Fudgsicle No sugar added bars	Snacks	All other products	82	gram	97.7	3.7	23.2	6.1	6.1	1.8	1.2	0	4.9	116		80.114	3.034	19.024	5.002	5.002	1.476	0.984	0	4.018	95.12
total in between																80.114	3.034	19.024	5.002	5.002	1.476	0.984	0	4.018	95.12
Lunch
SOUP,HEALTHY CHOIC CHICK NOODLE SOUP,CND	Soups	Soups	244	gram	41	3.69	5.2	0.57	0.57	0.63	0.4	0	0.8	195		100.04	9.0036	12.688	1.3908	1.3908	1.5372	0.976	0	1.952	475.8
lettuce	Fresh or frozen fruit, vegetables and legumes	All other products	40	gram	15	1.36	2.79	0.78	0	0.15	0.02	0	1.3	28		6	0.544	1.116	0.312	0	0.06	0.008	0	0.52	11.2
cucumber	Fresh or frozen fruit, vegetables and legumes	All other products	50	gram	15	0.65	3.63	1.67	0	0.11	0.037	0	0.5	2		7.5	0.325	1.815	0.835	0	0.055	0.0185	0	0.25	1
celery	Fresh or frozen fruit, vegetables and legumes	All other products	15	gram	16	0.69	2.97	1.83	0	0.17	0.042	0	1.6	80		2.4	0.1035	0.4455	0.2745	0	0.0255	0.0063	0	0.24	12
tomato	Fresh or frozen fruit, vegetables and legumes	All other products	55	gram	16	1.16	3.18	1.9	0	0.19	0.025	0	0.9	42		8.8	0.638	1.749	1.045	0	0.1045	0.01375	0	0.495	23.1
salad dressing, Frensh dressing lower calories	Other sauces (emulsions)	Dressings	20	gram	200	0.4	27	25.92	22.4	13	1.872	0	0.8	1000		40	0.08	5.4	5.184	4.48	2.6	0.3744	0	0.16	200
Pitta filled white low fat cheddar and low sodium tomato ketchup	Filled sandwich/rolls	All other products	111	gram	218.405	9.3809	35.0329	3.09838	2.23784	3.73982	1.60951	0	4.2991	328.198		242.43	10.4128	38.8865	3.4392	2.484	4.1512	1.78656	0	4.772	364.3
cola, reduced sugar	Beverages	All other products	330	ml	20	0	5.16	5.16	5.16	0	0	0	0	4		66	0	17.028	17.028	17.028	0	0	0	0	13.2
total lunch																473.17	21.1069	79.128	29.5085	25.3828	8.5334	3.18351	0	8.389	1100.6
In between
1 x banana	Fresh or frozen fruit, vegetables and legumes	All other products	120	gram	89	1.09	22.84	12.23	0	0.33	0.112	0	2.6	1		106.8	1.308	27.408	14.676	0	0.396	0.1344	0	3.12	1.2
total in between																106.8	1.308	27.408	14.676	0	0.396	0.1344	0	3.12	1.2
Diner
Chicken LT meat, CKD, RSTD	Processed meat, meat products and meat substitutes	All other products	114	gram	153	27.13	0	0	0	4.07	1.08	0	0	51		174.42	30.9282	0	0	0	4.6398	1.2312	0	0	58.14
SWEET POTATO,CKD,BKD IN SKN,WO/ SALT	Potatoes (processed), rice, pasta, noodles	All other products	180	gram	90	2.01	20.71	6.48	0	0.15	0.034	0	3.3	36		162	3.618	37.278	11.664	0	0.27	0.0612	0	5.94	64.8
carrots, boiled without salt	Fresh or frozen fruit, vegetables and legumes	All other products	78	gram	35	0.76	8.22	3.45	0	0.18	0.03	0	3	58		27.3	0.5928	6.4116	2.691	0	0.1404	0.0234	0	2.34	45.24
GRAVY,CHICKEN,CANNED	All other products.	Table Sauces	40	gram	79	1.93	5.42	0.78	0.78	5.71	1.41	0	0.4	577		31.6	0.772	2.168	0.312	0.312	2.284	0.564	0	0.16	230.8
total Diner																395.32	35.911	45.8576	14.667	0.312	7.3342	1.8798	0	8.44	398.98
In between
Fudgsicle, original fudge	Snacks	Edible ices	82	gram	97.56	3.66	23.17	6.1	0	1.83	1.22	0	4.88	115.85		79.9992	3.0012	18.9994	5.002	0	1.5006	1.0004	0	4.0016	94.997
total in between																79.9992	3.0012	18.9994	5.002	0	1.5006	1.0004	0	4.0016	94.997
																energy (kcal)	protein	carbs	total sugar	added sugars	total fat	SAFA	Trans	fibre	sodium
TOTAL DAILY MENU 1																1403.45	77.6751	243.52	76.184	31.8128	21.3487	8.09371	0	36.4286	1792.7
															EN%		22.1383	69.4058	21.7133	9.06701	13.6904	5.1903	0
DAILY MENU 2
breakfast
scrambled eggs	Processed meat, meat products and meat substitutes	All other products	80	gram	167	11.09	2.2	1.73	0	12.21	3.679	0.6	0	280		133.6	8.872	1.76	1.384	0	9.768	2.9432	0.48	0	224
2x BREAD,WHOLE-WHEAT,PREP FROM RECIPE	Bread	All other products	80	gram	278	8.4	51.4	3.84	3.6	5.4	0.796	0	6	346		222.4	6.72	41.12	3.072	2.88	4.32	0.6368	0	4.8	276.8
Jam without sugar	All other products.	All other products	15	gram	168	0	6	6	0	0	0	0	0	25		25.2	0	0.9	0.9	0	0	0	0	0	3.75
Margarine, veg oil spread, 20% fat w/t salt	Oils, fats and fat containing spreads	Spreads (as underlayer)	20	gram	175	0	0.4	0	0	19.5	2.87	0	0	0		35	0	0.08	0	0	3.9	0.574	0	0	0
1 glass of orange juice, drink	Fruit juices	All other products	330	gram	45	0.7	10.4	8.4	0	0.2	0.024	0	0.2	1		148.5	2.31	34.32	27.72	0	0.66	0.0792	0	0.66	3.3
total breakfast																564.7	17.902	78.18	33.076	2.88	18.648	4.2332	0.48	5.46	507.85
In between
COFFEE,BREWED FROM GROUNDS,PREP W/ TAP H2O	Beverages	All other products	250	gram	1	0.12	0	0	0	0.02	0.002	0	0	2		2.5	0.3	0	0	0	0.05	0.005	0	0	5
sweetener	All other products.	All other products	3	gram	0	0	0	0	0	0	0	0	0	0		0	0	0	0	0	0	0	0	0	0
total in between																2.5	0.3	0	0	0	0.05	0.005	0	0	5
Lunch
Lettuce	Fresh or frozen fruit, vegetables and legumes	All other products	40	gram	15	1.36	2.79	0.78	0	0.15	0.02	0	1.3	28		6	0.544	1.116	0.312	0	0.06	0.008	0	0.52	11.2
TUNA WHITE, LT,CND IN WATER,DRND SOL	Processed fish or fish products	All other products	100	gram	128	23.6	0	0	0	2.97	0.79	0.1	0	377		128	23.6	0	0	0	2.97	0.79	0.1	0	377
Onions, raw	Fresh or frozen fruit, vegetables and legumes	All other products	25	gram	40	1.1	9.34	4.24	0	0.1	0.042	0	1.7	4		10	0.275	2.335	1.06	0	0.025	0.0105	0	0.425	1
MAYONNAISE,LO NA,LO CAL OR DIET	Other sauces (emulsions)	Dressings	15	gram	231	0.3	16	4.2		19.2	3.3	0	0	110		34.65	0.045	2.4	0.63	0	2.88	0.495	0	0	16.5
SOUP,TOMATO VEG,DRYMIX,PREP W/H2O	Soups	Soups	245	gram	22	0.79	4.04	0.99	0	0.34	0.15	0	0.3	132		53.9	1.9355	9.898	2.4255	0	0.833	0.3675	0	0.735	323.4
2x BREAD,WHOLE-WHEAT,PREP FROM RECIPE	Bread	All other products	50	gram	278	8.4	51.4	3.84	3.6	5.4	0.796	0	6	346		139	4.2	25.7	1.92	1.8	2.7	0.398	0	3	173
HAM,SLICED,REG (APPROX 11% FAT)	Processed meat, meat products and meat substitutes	All other products	65	gram	163	16.6	3.83	0	0	8.6	2.936	0.1	1.3	1304		105.95	10.79	2.4895	0	0	5.59	1.9084	0.065	0.845	847.6
1 slize Cheese (low fat cheddar)	Cheese (-products)	Cheese	28	gram	173	24.4	1.91	0.52	0	7	4.34	0	0	61.2		48.44	6.832	0.5348	0.1456	0	1.96	1.2152	0	0	17.136
cola, reduced sugar	Beverages	All other products	330	ml	20	0	5.16	5.16	5.16	0	0	0	0	4		66	0	17.028	17.028	17.028	0	0	0	0	13.2
total lunch																591.94	48.2215	61.5013	23.5211	18.828	17.018	5.1926	0.165	5.525	1780.04
In between
1 x appel	Fresh or frozen fruit, vegetables and legumes	All other products	140	gram	52	0.26	13.81	10.39	0	0.17	0.028	0	2.4	1		72.8	0.364	19.334	14.546	0	0.238	0.0392	0	3.36	1.4
Tea, brewed with tap water	Beverages	All other products	245	gram	2	0	0.7	0	0	0	0	0	0	7		4.9	0	1.715	0	0	0	0	0	0	17.15
total in between																77.7	0.364	21.049	14.546	0	0.238	0.0392	0	3.36	18.55
Diner																							0.14934
McDonald's Fruit & Walnut salad	Processed fruit and vegetables	All other products	264	gram	118	1.81	16.6	12.45	0	5.05	0.699	0.021	1.44	32		311.52	4.7784	43.824	32.868	0	13.332	1.84536	0.05544	3.8016	84.48
Olive oil	Oils, fats and fat containing spreads	Cooking Products	5	gram	884	0	0	0	0	100	13.8	0	0	2		44.2	0	0	0	0	5	0.69	0	0	0.1
Medium French fries Mc Donalds	Potatoes (processed), rice, pasta, noodles	All other products	114	gram	316	3.81	39.02	0.2	0	16.12	2.084	0.131	4.2	227		360.24	4.3434	44.4828	0.228	0	18.3768	2.37576	0.14934	4.788	258.78
tomato ketchup (2 packages)	Other sauces (on water basis)	Table Sauces	12	gram	97	1.74	25.15	22.77	20.7	0.31	0.043	0	0.3	1114		11.64	0.2088	3.018	2.7324	2.484	0.0372	0.00516	0	0.036	133.68
cola, reduced sugar	Beverages	All other products	330	ml	20	0	5.16	5.16	5.16	0	0	0	0	4		66	0	17.028	17.028	17.028	0	0	0	0	13.2
total in between																793.6	9.3306	108.353	52.8564	19.512	36.746	4.91628	0.20478	8.6256	490.24
In between
potato chips, pl, salted	Snacks	All other products	28	gram	547	6.56	49.74	0.37	0.37	37.47	10.96	0.2	4.4	525		153.16	1.8368	13.9272	0.1036	0.1036	10.4916	3.0688	0.056	1.232	147
																153.16	1.8368	13.9272	0.1036	0.1036	10.4916	3.0688	0.056	1.232	147
																energy (kcal)	protein	carbs	total sugar	added sugars	total fat	SAFA	Trans	fibre	sodium
TOTAL DAILY MENU 2																2183.6	77.9549	283.01	124.103	41.3236	83.1916	17.4551	0.90578	24.2026	2948.68
															EN%		14.2801	51.8429	22.7337	7.56981	34.2885	7.19435	0.373329
DAILY MENU 3
breakfast
CEREALS,QUAKER,QUAKER MULTIGRAIN OATMEAL, DRY	Grains and cereal products	All other products	40	gram	333	11.3	73.44	0.6	0	2.58	0.52	0	12	3		133.2	4.52	29.376	0.24	0	1.032	0.208	0	4.8	1.2
MILK,RED FAT,FLUID,1% MILKFAT,W/ NONFAT MILK SOL&VIT A	Milk (-products)	All other products	125	gram	43	3.48	4.97	4.97	0	0.97	0.6	0	0	52		53.75	4.35	6.2125	6.2125	0	1.2125	0.75	0	0	65
prune juice, canned	Fruit juices	All other products	330	ml	71	0.61	17.45	16.45	0	0.03	0.003	0	1	4		234.3	2.013	57.585	54.285	0	0.099	0.0099	0	3.3	13.2
total breakfast																421.25	10.883	93.1735	60.7375	0	2.3435	0.9679	0	8.1	79.4
In between
COFFEE,BREWED FROM GROUNDS,PREP W/ TAP H2O	Beverages	All other products	250	gram	1	0.12	0	0	0	0.02	0.002	0	0	2		2.5	0.3	0	0	0	0.05	0.005	0	0	5
sweetener	All other products.	All other products	3	gram	0	0	0	0	0	0	0	0	0	0		0	0	0	0	0	0	0	0	0	0
total in between																2.5	0.3	0	0	0	0.05	0.005	0	0	5
Lunch
2 x BREAD,WHOLE-WHEAT,PREP FROM RECIPE	Bread	All other products	80	gram	278	8.4	51.4	3.84	3.6	5.4	0.796	0	6	346		222.4	6.72	41.12	3.072	2.88	4.32	0.6368	0	4.8	276.8
2x HAM,SLICED,REG (APPROX 11% FAT)	Processed meat, meat products and meat substitutes	All other products	65	gram	163	16.6	3.83	0	0	8.6	2.936	0.1	1.3	1304		105.95	10.79	2.4895	0	0	5.59	1.9084	0.065	0.845	847.6
1 slize Cheese (low fat cheddar)	Cheese (-products)	Cheese	35	gram	173	24.4	1.91	0.52	0	7	4.34	0	0	61.2		60.55	8.54	0.6685	0.182	0	2.45	1.519	0	0	21.42
1 glass of bottled water	Beverages	All other products	250	gram	0	0	0	0	0	0	0	0	0	2		0	0	0	0	0	0	0	0	0	5
MAYONNAISE,LO NA,LO CAL OR DIET	Other sauces (emulsions)	Dressings	15	gram	231	0.3	16	4.2		19.2	3.3	0	0	110		34.65	0.045	2.4	0.63	0	2.88	0.495	0	0	16.5
potato chips, pl, salted	Snacks	All other products	28	gram	547	6.56	49.74	0.37	0.37	37.47	10.96	0.2	4.4	525		153.16	1.8368	13.9272	0.1036	0.1036	10.4916	3.0688	0.056	1.232	147
total Lunch																576.71	27.9318	60.6052	3.9876	2.9836	25.7316	7.628	0.121	6.877	1314.32
In between
Corn cakes very low sodium	Snacks	All other products	27	gram	387	8.1	83.4	0	0	2.4	0.42	0	0	28		104.49	2.187	22.518	0	0	0.648	0.1134	0	0	7.56
MILK,RED FAT,FLUID,1% MILKFAT,W/ NONFAT MILK SOL&VIT A	Milk (-products)	All other products	250	gram	43	3.48	4.97	4.97	0	0.97	0.6	0	0	52		107.5	8.7	12.425	12.425	0	2.425	1.5	0	0	130
total in between																211.99	10.887	34.943	12.425	0	3.073	1.6134	0	0	137.56
Diner
Whole Wheat Blend Pasta (macaroni)	Potatoes (processed), rice, pasta, noodles	All other products	200	gram	124	5.33	26.54	0.8	0	0.54	0.099	0	2.8	3		248	10.66	53.08	1.6	0	1.08	0.198	0	5.6	6
Campbell, Pregro pasta Chunky garden tomato, onion sauce	Sauces	Meal Sauces	125	gram	72	1.6	210.4	8	0	2.4	0.4	0	2.4	376		90	2	263	10	0	3	0.5	0	3	470
BEEF,RND,TOP RND,LN,0" FAT,ALL GRADES,CKD,BRAISED	Processed meat, meat products and meat substitutes	All other products	65	gram	199	36.12	0	0	0	5	1.7	0.1	0	45		129.35	23.478	0	0	0	3.25	1.105	0.065	0	29.25
tomatoes, cooked, stewed	Processed fruit and vegetables	All other products	60	gram	79	1.96	13.05	1.9	0	2.68	0.521	0	1.7	455		47.4	1.176	7.83	1.14	0	1.608	0.3126	0	1.02	273
1 slize Cheese (low fat cheddar)	Cheese (-products)	Cheese	28	gram	173	24.4	1.91	0.52	0	7	4.34	0	0	61.2		48.44	6.832	0.5348	0.1456	0	1.96	1.2152	0	0	17.136
total diner																563.19	44.146	324.445	12.8856	0	10.898	3.3308	0.065	9.62	795.386
In between
ALCOHOLIC BEV,BEER,LT	Beverages	Alcoholic beverages (not for scoring)	900	gram	29	0.24	1.64	0.09	0	0	0	0	0	0		261	2.16	14.76	0.81	0	0	0	0	0	0
total in between																261	2.16	14.76	0.81	0	0	0	0	0	0
																energy (kcal)	protein	carbs	total sugar	added sugars	total fat	SAFA	Trans	fibre	sodium
TOTAL DAILY MENU 3																2036.64	96.3078	527.927	90.8457	2.9836	42.0961	13.5451	0.186	24.597	2331.67
															EN%		18.915	103.686	17.8423	0.585985	18.6024	5.98564	0.0821942
		USA CALCULATION DAILY MENUS - Choices (continued)														AVERAGE SMART CHOICES MENUS
																energy (kcal)	protein	carbs	total sugar	added sugars	total fat	SAFA	Trans	fibre	sodium
																2110.12	87.1313	405.468	107.474	22.1536	62.6438	15.5001	0.54589	24.3998	2640.17
																EN%	16.5169	76.8617	20.3731	4.1995	26.7186	6.61104	0.232831
