# Supplementary material for: Potential Effects of Nutrient Profiles on Nutrient Intakes in the Netherlands, Greece, Spain, USA, Israel, China and South-Africa
Source: PLoS One. 2011 Feb 23;6(2):e14721. doi: 10.1371/journal.pone.0014721 (PMC3044133; doi:10.1371/journal.pone.0014721)
Supplement: Table S5 — China Caluclations of Daily Menus. Detailed calculations of three Typical Daily Menus and three Choices Daily Menus for China. (0.16 MB XLS) [file pone.0014721.s005.xls]

## Sheet: China typical daily menu
Table S5		China CALCULATION DAILY MENUS - Typical
					PER 100 G											PER SERVING
	Choices NL	NEP	serving	unit	energy(kcal)/per 100g	protein(gram)per 100g	carbs (gram) per 100g	total sugar	added sugars	fat total (gram)per 100g	SAFA (gram)/100g	Trans(gram)/100g	fibre(gam)/100g	sodium(mg)/100g		energy (kcal)/per serving	protein (g) per serving	carbs (g) per serving	total sugar	added sugars	total fat (gram)per serving	SAFA (g) per serving	Trams) per serving	fibre(g)per serving	sodium(mg) serving
DAILY MENU 1
breakfast
milk, pasteurized, full fat	Milk (-products)	All other products	200	gram	54	3	3.4	4.6	0	3.2	1.6	0.11	0	37.2		108	6	6.8	9.2	0	6.4	3.2	0.22	0	74.4
steamed twisted roll	Grains and cereal products	All other products	150	gram	211	6.4	45.6	1.2	0	1	0.7	0	1.5	95		316.5	9.6	68.4	1.8	0	1.5	1.05	0	2.25	142.5
wheat dough stick, deep-fried	Grains and cereal products	All other products	7	gram	386	6.9	51	2.8	0	17.6	0.04	0	0.9	585.2		27.02	0.483	3.57	0.196	0	1.232	0.0028	0	0.063	40.964
mix soybean milk film (stick shape)	Processed meat, meat products and meat substitutes	All other products	20	gram	459	44.6	22.3		0	21.7	3	0	1	26.5		91.8	8.92	4.46	0	0	4.34	0.6	0	0.2	5.3
mix common cowpeas (fresh)	Fresh or frozen fruit, vegetables and legumes	All other products	28	gram	29	2.9	5.9	0	0	0.3	0	0	2.3	4.6		8.12	0.812	1.652	0	0	0.084	0	0	0.644	1.288
mix carrot	Fresh or frozen fruit, vegetables and legumes	All other products	17	gram	43	1.4	10.2	9.6	0	0.2	0.03	0	1.3	25		7.31	0.238	1.734	1.632	0	0.034	0.0051	0	0.221	4.25
mix cucumber	Fresh or frozen fruit, vegetables and legumes	All other products	12	gram	15	0.8	2.9	2.7	0	0.2	0	0	0.5	4.9		1.8	0.096	0.348	0.324	0	0.024	0	0	0.06	0.588
mustard root, fermented with salt and chili powder	Processed fruit and vegetables	All other products	6	gram	7	1.3	2.8	0.6	0	0.2	0	0	2.8	41.1		0.42	0.078	0.168	0.036	0	0.012	0	0	0.168	2.466
sauce(soy sauce), 1 spoon	Other sauces (on water basis)	Table Sauces	5	gram	63	5.6	10.1	8.9	0.9	0.1	0	0	0.2	5757		3.15	0.28	0.505	0.445	0.045	0.005	0	0	0.01	287.85
vinegar sauce	All other products.	Table Sauces	2	gram	31	2.1	4.9	4.9	0	0.3	0	0	0	262.1		0.62	0.042	0.098	0.098	0	0.006	0	0	0	5.242
total breakfast																564.74	26.549	87.735	13.731	0.045	13.637	4.8579	0.22	3.616	564.848
In between
green tea (1 bag)	Beverages	All other products	2	gram	0	0.1	0	0	0	0	0	0	0	0		0	0.002	0	0	0	0	0	0	0	0
total in between																0	0.002	0	0	0	0	0	0	0	0
Lunch
rice ,white (processed)	Potatoes (processed), rice, pasta, noodles	All other products	150	gram	116	2.6	25.9	0	0	0.3	0.3	0	0.3	2.5		174	3.9	38.85	0	0	0.45	0.45	0	0.45	3.75
chicken egg (for the soup, stir-fried)	Meat, poultry, eggs (unprocessed)	All other products	40	gram	144	13.3	2.8	0	0	8.8	3.4	0.1	0	131.5		57.6	5.32	1.12	0	0	3.52	1.36	0.04	0	52.6
pork, raw (for stir fried)	Meat, poultry, eggs (unprocessed)	All other products	36	gram	395	13.2	2.4	0	0	37	12	0.1	0	59.4		142.2	4.752	0.864	0	0	13.32	4.32	0.036	0	21.384
oil, vegetable	Oils, fats and fat containing spreads	Cooking Products	20	gram	898	0	0	0	0	99.8	13.7	0	0	5.1		179.6	0	0	0	0	19.96	2.74	0	0	1.02
potato (raw,for stir-fried)	Potatoes, unprocessed	All other products	36	gram	76	2	17.2	0.6	0	0.2	0	0	0.7	2.7		27.36	0.72	6.192	0.216	0	0.072	0	0	0.252	0.972
raw cole (for stir-fired)	Fresh or frozen fruit, vegetables and legumes	All other products	35	gram	23	1.8	3.8	0	0	0.5	0	0	0	55.8		8.05	0.63	1.33	0	0	0.175	0	0	0	19.53
raw shitake mushroom (for stir-fried)	Fresh or frozen fruit, vegetables and legumes	All other products	25	gram	19	2.2	5.2	2.6	0	0.3	0.1	0	3.3	1.4		4.75	0.55	1.3	0.65	0	0.075	0.025	0	0.825	0.35
raw stem of garlic (for stir-fried)	Fresh or frozen fruit, vegetables and legumes	All other products	45	gram	61	2	15.4	1.6	0	0.1	0.1	0	2.5	3.8		27.45	0.9	6.93	0.72	0	0.045	0.045	0	1.125	1.71
soy sauce	Other sauces (on water basis)	Table Sauces	3	gram	63	5.6	10.1	8.9	0.9	0.1	0	0	0.2	5757		1.89	0.168	0.303	0.267	0.027	0.003	0	0	0.006	172.71
vinegar sauce	All other products.	Table Sauces	2	gram	31	2.1	4.9	4.9	0	0.3	0	0	0	262.1		0.62	0.042	0.098	0.098	0	0.006	0	0	0	5.242
total lunch																623.52	16.982	56.987	1.951	0.027	37.626	8.94	0.076	2.658	279.268
In between
biscuit (processed)	Snacks	All other products	30	gram	433	9	71.7	2.3	2.3	12.7	8.5	0	1.1	204.1		129.9	2.7	21.51	0.69	0.69	3.81	2.55	0	0.33	61.23
apple	Fresh or frozen fruit, vegetables and legumes	All other products	150	gram	52	0.2	13.5	13.5	0	0.2	0	0	1.2	1.6		78	0.3	20.25	20.25	0	0.3	0	0	1.8	2.4
total in between																207.9	3	41.76	20.94	0.69	4.11	2.55	0	2.13	63.63
Diner
rice, white (processed)	Potatoes (processed), rice, pasta, noodles	All other products	150	gram	116	2.6	25.9	0	0	0.3	0.3	0	0.3	2.5		174	3.9	38.85	0	0	0.45	0.45	0	0.45	3.75
tofu (raw,for stir-fried)	Processed meat, meat products and meat substitutes	All other products	20	gram	81	8.1	4.2	1.8	0	3.7	0.6	0	0.4	7.2		16.2	1.62	0.84	0.36	0	0.74	0.12	0	0.08	1.44
brinjaul (raw, for stir-fried) (=aubergine)	Fresh or frozen fruit, vegetables and legumes	All other products	42	gram	21	1.1	4.9	4.5	0	0.2	0.1	0	1.3	5.4		8.82	0.462	2.058	1.89	0	0.084	0.042	0	0.546	2.268
pork ,raw (for stir fied)	Meat, poultry, eggs (unprocessed)	All other products	15	gram	395	13.2	2.4	0	0	37	12	0.1	0	59.4		59.25	1.98	0.36	0	0	5.55	1.8	0.015	0	8.91
beef (chaudfroid), processed	Processed meat, meat products and meat substitutes	All other products	37	gram	246	31.4	3.2	0.8	0	11.9	5.5	0.1	0	869.2		91.02	11.618	1.184	0.296	0	4.403	2.035	0.037	0	321.604
boil seafood (seashell)	Processed fish or fish products	All other products	10	gram	62	10.1	2.8	0.9	0	1.1	0.2	0	0	425.7		6.2	1.01	0.28	0.09	0	0.11	0.02	0	0	42.57
soy sauce	Other sauces (on water basis)	Table Sauces	3	gram	63	5.6	10.1	8.9	0.9	0.1	0	0	0.2	5757		1.89	0.168	0.303	0.267	0.027	0.003	0	0	0.006	172.71
vinegar sauce	All other products.	Table Sauces	3	gram	31	2.1	4.9	4.9	0	0.3	0	0	0	262.1		0.93	0.063	0.147	0.147	0	0.009	0	0	0	7.863
vegetable oil for cooking	Oils, fats and fat containing spreads	Cooking Products	20	gram	898	0	0	0	0	99.8	13.7	0	0	5.1		179.6	0	0	0	0	19.96	2.74	0	0	1.02
watermelon	Fresh or frozen fruit, vegetables and legumes	All other products	200	gram	25	0.6	5.8	5.8	0	0.1	0.1	0	0.3	3.2		50	1.2	11.6	11.6	0	0.2	0.2	0	0.6	6.4
total Diner																587.91	22.021	55.622	14.65	0.027	31.509	7.407	0.052	1.682	568.535
In between
total in between																0	0	0	0	0	0	0	0	0	0
TOTAL DAILY MENU 1																1984.07	68.554	242.104	51.272	0.789	86.882	23.7549	0.348	10.086	1476.28
																	13.8209	48.8096	10.3367	0.159067	39.4108	10.7755	0.157857
DAILY MENU 2
breakfast
round grained rice porridge (FSA)	Grains and cereal products	All other products	246	gram	46	1.1	9.9	9.9	0	0.3	0.1	0	0.1	2.8		113.16	2.706	24.354	24.354	0	0.738	0.246	0	0.246	6.888
steamed twisted roll	Grains and cereal products	All other products	150	gram	211	6.4	45.6	1.2	0	1	0.7	0	1.5	95		316.5	9.6	68.4	1.8	0	1.5	1.05	0	2.25	142.5
wheat dough stick, deep-fried	Grains and cereal products	All other products	7	gram	386	6.9	51	2.8	0	17.6	0.04	0	0.9	585.2		27.02	0.483	3.57	0.196	0	1.232	0.0028	0	0.063	40.964
mix soybean milk film (stick shape)	Processed meat, meat products and meat substitutes	All other products	20	gram	459	44.6	22.3		0	21.7	3	0	1	26.5		91.8	8.92	4.46	0	0	4.34	0.6	0	0.2	5.3
mix common cowpeas (fresh)	Fresh or frozen fruit, vegetables and legumes	All other products	28	gram	29	2.9	5.9	0	0	0.3	0	0	2.3	4.6		8.12	0.812	1.652	0	0	0.084	0	0	0.644	1.288
mix carrot	Fresh or frozen fruit, vegetables and legumes	All other products	17	gram	43	1.4	10.2	9.6	0	0.2	0.03	0	1.3	25		7.31	0.238	1.734	1.632	0	0.034	0.0051	0	0.221	4.25
mix cucumber	Fresh or frozen fruit, vegetables and legumes	All other products	12	gram	15	0.8	2.9	2.7	0	0.2	0	0	0.5	4.9		1.8	0.096	0.348	0.324	0	0.024	0	0	0.06	0.588
mustard root, fermented with salt and chili powder	Processed fruit and vegetables	All other products	6	gram	7	1.3	2.8	0.6	0	0.2	0	0	2.8	41.1		0.42	0.078	0.168	0.036	0	0.012	0	0	0.168	2.466
sauce(soy sauce), 1 spoon	Other sauces (on water basis)	Table Sauces	3	gram	63	5.6	10.1	8.9	0.9	0.1	0	0	0.2	5757		1.89	0.168	0.303	0.267	0.027	0.003	0	0	0.006	172.71
vinegar sauce	All other products.	Table Sauces	2	gram	31	2.1	4.9	4.9	0	0.3	0	0	0	262.1		0.62	0.042	0.098	0.098	0	0.006	0	0	0	5.242
total breakfast																568.64	23.143	105.087	28.707	0.027	7.973	1.9039	0	3.858	382.196
In between
total in between																0	0	0	0	0	0	0	0	0	0
Lunch
wheat bun, leavened, steamed (processed)	Grains and cereal products	All other products	150	gram	221	7	47	1.2	0	1.1	0.4	0	1.3	165.1		331.5	10.5	70.5	1.8	0	1.65	0.6	0	1.95	247.65
stir-fried pork (raw)	Meat, poultry, eggs (unprocessed)	All other products	44	gram	395	13.2	2.4	0	0	37	12	0.1	0	59.4		173.8	5.808	1.056	0	0	16.28	5.28	0.044	0	26.136
strir-fired potato (raw)	Potatoes, unprocessed	All other products	37	gram	76	2	17.2	0.6	0	0.2	0	0	0.7	2.7		28.12	0.74	6.364	0.222	0	0.074	0	0	0.259	0.999
strir-fired egg (chichen)	Meat, poultry, eggs (unprocessed)	All other products	21	gram	144	13.3	2.8	0	0	8.8	3.4	0.1	0	131.5		30.24	2.793	0.588	0	0	1.848	0.714	0.021	0	27.615
stir-fried tomato(raw)	Fresh or frozen fruit, vegetables and legumes	All other products	88	gram	19	0.9	4	0	0	0.2	0.1	0	0.5	5		16.72	0.792	3.52	0	0	0.176	0.088	0	0.44	4.4
cole (raw, stir-fried)	Fresh or frozen fruit, vegetables and legumes	All other products	32	gram	23	1.8	3.8	0	0	0.5		0	0	55.8		7.36	0.576	1.216	0	0	0.16	0	0	0	17.856
shitake mushroom (raw, stir-fried)	Fresh or frozen fruit, vegetables and legumes	All other products	30	gram	19	2.2	5.2	2.6	0	0.3	0.1	0	3.3	1.4		5.7	0.66	1.56	0.78	0	0.09	0.03	0	0.99	0.42
vegetable oil	Oils, fats and fat containing spreads	Cooking Products	20	gram	898	0	0	0	0	99.8	13.7	0	0	5.1		179.6	0	0	0	0	19.96	2.74	0	0	1.02
soy sauce	Other sauces (on water basis)	Table Sauces	5	gram	63	5.6	10.1	8.9	0.9	0.1	0	0	0.2	5757		3.15	0.28	0.505	0.445	0.045	0.005	0	0	0.01	287.85
vinger sause	All other products.	Table Sauces	3	gram	31	2.1	4.9	4.9	0	0.3	0	0	0	262.1		0.93	0.063	0.147	0.147	0	0.009	0	0	0	7.863
total lunch																777.12	22.212	85.456	3.394	0.045	40.252	9.452	0.065	3.649	621.809
In between
biscuit (processed)	Snacks	All other products	30	gram	433	9	71.7	2.3	2.3	12.7	8.5	0	1.1	204.1		129.9	2.7	21.51	0.69	0.69	3.81	2.55	0	0.33	61.23
apple with skin	Fresh or frozen fruit, vegetables and legumes	All other products	150	gram	52	0.2	13.5	11.8	0	0.2	0	0	1.2	1.6		78	0.3	20.25	17.7	0	0.3	0	0	1.8	2.4
total in between																207.9	3	41.76	18.39	0	4.11	2.55	0	2.13	63.63
Diner
rice, white (processed)	Potatoes (processed), rice, pasta, noodles	All other products	150	gram	116	2.6	25.9	0	0	0.3	0.3	0	0.3	2.5		174	3.9	38.85	0	0	0.45	0.45	0	0.45	3.75
tofu (raw,for stir-fried)	Processed meat, meat products and meat substitutes	All other products	24	gram	81	8.1	4.2	1.8	0	3.7	0.6	0	0.4	7.2		19.44	1.944	1.008	0.432	0	0.888	0.144	0	0.096	1.728
stir-fried celery (raw)	Fresh or frozen fruit, vegetables and legumes	All other products	28	gram	14	0.8	3.9	1.83	0	0.1	0	0	1.4	73.8		3.92	0.224	1.092	0.5124	0	0.028	0	0	0.392	20.664
stir-fried cabbage (raw)	Fresh or frozen fruit, vegetables and legumes	All other products	44	gram	22	1.5	4.6	4.5	0	0.2	0	0	1	27.2		9.68	0.66	2.024	1.98	0	0.088	0	0	0.44	11.968
pork, tenderloin(raw)	Meat, poultry, eggs (unprocessed)	All other products	16	gram	155	20.2	0.7	0	0	7.9	3.3	0.1	0	43.2		24.8	3.232	0.112	0	0	1.264	0.528	0.016	0	6.912
belt fish	Fresh or fresh frozen fish, shellfish and crustaceans	All other products	57	gram	127	17.7	3.1	0.5	0	4.9	0	0	0	150.1		72.39	10.089	1.767	0.285	0	2.793	0	0	0	85.557
egg (chichen, for soup)	Meat, poultry, eggs (unprocessed)	All other products	40	gram	144	13.3	2.8	0	0	8.8	3.4	0.1	0	131.5		57.6	5.32	1.12	0	0	3.52	1.36	0.04	0	52.6
vegetable oil	Oils, fats and fat containing spreads	Cooking Products	20	gram	898	0	0	0	0	99.8	13.7	0	0	5.1		179.6	0	0	0	0	19.96	2.74	0	0	1.02
soy sauce	Other sauces (on water basis)	Table Sauces	3	gram	63	5.6	10.1	8.9	0.9	0.1	0	0	0.2	5757		1.89	0.168	0.303	0.267	0.027	0.003	0	0	0.006	172.71
vinegar	All other products.	Table Sauces	3	gram	31	2.1	4.9	4.9	0	0.3	0	0	0	262.1		0.93	0.063	0.147	0.147	0	0.009	0	0	0	7.863
total diner																544.25	25.6	46.423	3.6234	0.027	29.003	5.222	0.056	1.384	364.772
In between
banana	Fresh or frozen fruit, vegetables and legumes	All other products	100	gram	91	1.4	22	22	0	0.2	0.1	0	1.2	0.8		91	1.4	22	22	0	0.2	0.1	0	1.2	0.8
																91	1.4	22	22	0	0.2	0.1	0	1.2	0.8
TOTAL DAILY MENU 2																2188.91	75.355	300.726	76.1144	0.099	81.538	19.2279	0.121	12.221	1433.21
																	13.7703	54.9545	13.9091	0.0180912	33.5255	7.90581	0.0497508
DAILY MENU 3
breakfast
foxtail millet porridge (FSA)	Grains and cereal products	All other products	254	gram	46	1.4	8.4	0	0	0.7	0.1	0	1.7	4.1		116.84	3.556	21.336	0	0	1.778	0.254	0	4.318	10.414
steamed twisted roll	Grains and cereal products	All other products	7	gram	211	6.4	45.6	1.2	0	1	0.7	0	1.5	95		14.77	0.448	3.192	0.084	0	0.07	0.049	0	0.105	6.65
wheat dough stick, deep-fried	Grains and cereal products	All other products	100	gram	386	6.9	51	2.8	0	17.6	0.04	0	0.9	585.2		386	6.9	51	2.8	0	17.6	0.04	0	0.9	585.2
mix soybean milk film (stick shape)	Processed meat, meat products and meat substitutes	All other products	20	gram	459	44.6	22.3		0	21.7	3	0	1	26.5		91.8	8.92	4.46	0	0	4.34	0.6	0	0.2	5.3
mix common cowpeas (fresh)	Fresh or frozen fruit, vegetables and legumes	All other products	28	gram	29	2.9	5.9	0	0	0.3	0	0	2.3	4.6		8.12	0.812	1.652	0	0	0.084	0	0	0.644	1.288
mix carrot	Fresh or frozen fruit, vegetables and legumes	All other products	17	gram	43	1.4	10.2	9.6	0	0.2	0.03	0	1.3	25		7.31	0.238	1.734	1.632	0	0.034	0.0051	0	0.221	4.25
mix cucumber	Fresh or frozen fruit, vegetables and legumes	All other products	12	gram	15	0.8	2.9	2.7	0	0.2	0	0	0.5	4.9		1.8	0.096	0.348	0.324	0	0.024	0	0	0.06	0.588
mustard root, fermented with salt and chili powder	All other products.	All other products	6	gram	7	1.3	2.8	0.6	0	0.2	0	0	2.8	41.1		0.42	0.078	0.168	0.036	0	0.012	0	0	0.168	2.466
sauce(soy sauce), 1 spoon	Other sauces (on water basis)	Table Sauces	3	gram	63	5.6	10.1	8.9	0.9	0.1	0	0	0.2	5757		1.89	0.168	0.303	0.267	0.027	0.003	0	0	0.006	172.71
vinegar sauce	All other products.	Table Sauces	2	gram	31	2.1	4.9	4.9	0	0.3	0	0	0	262.1		0.62	0.042	0.098	0.098	0	0.006	0	0	0	5.242
total breakfast																629.57	21.258	84.291	5.241	0.027	23.951	0.9481	0	6.622	794.108
In between
total in between																0	0	0	0	0	0	0	0	0	0
Lunch
wheat bun, leavened, steamed (processed)	Grains and cereal products	All other products	150	gram	221	7	47	1.2	0	1.1	0.4	0	1.3	165.1		331.5	10.5	70.5	1.8	0	1.65	0.6	0	1.95	247.65
stir-fried pork (raw)	Meat, poultry, eggs (unprocessed)	All other products	44	gram	395	13.2	2.4	0	0	37	12	0.1	0	59.4		173.8	5.808	1.056	0	0	16.28	5.28	0.044	0	26.136
strir-fired potato (raw)	Potatoes, unprocessed	All other products	37	gram	76	2	17.2	0.6	0	0.2	0	0	0.7	2.7		28.12	0.74	6.364	0.222	0	0.074	0	0	0.259	0.999
strir-fired egg (chichen)	Meat, poultry, eggs (unprocessed)	All other products	22	gram	144	13.3	2.8	0	0	8.8	3.4	0.1	0	131.5		31.68	2.926	0.616	0	0	1.936	0.748	0.022	0	28.93
stir-fried sweet pepper(green, raw)	Fresh or frozen fruit, vegetables and legumes	All other products	76	gram	22	1	5.4	5	0	0.2	0.1	0	1.4	3.3		16.72	0.76	4.104	3.8	0	0.152	0.076	0	1.064	2.508
cole (raw, stir-fried)	Fresh or frozen fruit, vegetables and legumes	All other products	32	gram	23	1.8	3.8	0	0	0.5		0	0	55.8		7.36	0.576	1.216	0	0	0.16	0	0	0	17.856
shitake mushroom (raw, stir-fried)	Fresh or frozen fruit, vegetables and legumes	All other products	32	gram	19	2.2	5.2	2.6	0	0.3	0.1	0	3.3	1.4		6.08	0.704	1.664	0.832	0	0.096	0.032	0	1.056	0.448
vegetable oil	Oils, fats and fat containing spreads	Cooking Products	20	gram	898	0	0	0	0	99.8	13.7	0	0	5.1		179.6	0	0	0	0	19.96	2.74	0	0	1.02
soy sauce	Other sauces (on water basis)	Table Sauces	5	gram	63	5.6	10.1	8.9	0.9	0.1	0	0	0.2	5757		3.15	0.28	0.505	0.445	0.045	0.005	0	0	0.01	287.85
vinger sause	All other products.	Table Sauces	3	gram	31	2.1	4.9	4.9	0	0.3	0	0	0	262.1		0.93	0.063	0.147	0.147	0	0.009	0	0	0	7.863
total Lunch																778.94	22.357	86.172	7.246	0.045	40.322	9.476	0.066	4.339	621.26
In between
orange	Fresh or frozen fruit, vegetables and legumes	All other products	120	gram	51	0.7	11.9	11.9	0	0.2	0	0	2.3	2		61.2	0.84	14.28	14.28	0	0.24	0	0	2.76	2.4
biscuit (processed)	Snacks	All other products	30	gram	433	9	71.7	2.3	2.3	12.7	8.5	0	1.1	204.1		129.9	2.7	21.51	0.69	0.69	3.81	2.55	0	0.33	61.23
total in between																191.1	3.54	35.79	14.97	0.69	4.05	2.55	0	3.09	63.63
Diner
rice, white (processed)	Potatoes (processed), rice, pasta, noodles	All other products	150	gram	116	2.6	25.9	0	0	0.3	0.3	0	0.3	2.5		174	3.9	38.85	0	0	0.45	0.45	0	0.45	3.75
prawn (raw,for stir-fried)	Fresh or fresh frozen fish, shellfish and crustaceans	All other products	7	gram	93	18.6	2.8	0	0	0.8	0.2	0	0	165.2		6.51	1.302	0.196	0	0	0.056	0.014	0	0	11.564
tofu (raw,for stir-fried)	Processed meat, meat products and meat substitutes	All other products	24	gram	81	8.1	4.2	1.8	0	3.7	0.6	0	0.4	7.2		19.44	1.944	1.008	0.432	0	0.888	0.144	0	0.096	1.728
celery (raw,for stir-fried)	Fresh or frozen fruit, vegetables and legumes	All other products	28	gram	14	0.8	3.9	1.83	0	0.1	0	0	1.4	73.8		3.92	0.224	1.092	0.5124	0	0.028	0	0	0.392	20.664
Bok choi (raw, for stir-fried) (= Chinese cabbage)	Fresh or frozen fruit, vegetables and legumes	All other products	44	gram	17	1.5	3.2	3.2	0	0.1	0	0	0.8	57.5		7.48	0.66	1.408	1.408	0	0.044	0	0	0.352	25.3
pork, tenderloin(raw)	Meat, poultry, eggs (unprocessed)	All other products	16	gram	155	20.2	0.7	0	0	7.9	2.7	0.1	0	43.2		24.8	3.232	0.112	0	0	1.264	0.432	0.016	0	6.912
egg (chichen, for soup)	Meat, poultry, eggs (unprocessed)	All other products	40	gram	144	13.3	2.8	0	0	8.8	3.4	0.1	0	131.5		57.6	5.32	1.12	0	0	3.52	1.36	0.04	0	52.6
chicken	Meat, poultry, eggs (unprocessed)	All other products	41	gram	167	19.3	1.3	0	0	9.4	0.3	0	0	63.3		68.47	7.913	0.533	0	0	3.854	0.123	0	0	25.953
vegetable oil	Oils, fats and fat containing spreads	Cooking Products	20	gram	898	0	0	0	0	99.8	13.7	0	0	5.1		179.6	0	0	0	0	19.96	2.74	0	0	1.02
soy sauce	Other sauces (on water basis)	Table Sauces	3	gram	63	5.6	10.1	8.9	0.9	0.1	0	0	0.2	5757		1.89	0.168	0.303	0.267	0.027	0.003	0	0	0.006	172.71
vinegar	All other products.	Table Sauces	3	gram	31	2.1	4.9	4.9	0	0.3	0	0	0	262.1		0.93	0.063	0.147	0.147	0	0.009	0	0	0	7.863
total diner																544.64	24.726	44.769	2.7664	0.027	30.076	5.263	0.056	1.296	330.064
In between
total in between																0	0	0	0	0	0	0	0	0	0
TOTAL DAILY MENU 3																2144.25	71.881	251.022	30.2234	0.789	98.399	18.2371	0.122	15.347	1809.06
																	13.4091	46.827	5.63804	0.147184	41.3007	7.65461	0.0512067
		China CALCULATION DAILY MENUS - Typical (continued)
																AVERAGE MENUS
																energy (kcal)	protein	carbs	total sugar	added sugars	total fat	SAFA	Trans	fibre	sodium
																2105.74	71.93	264.617	52.5366	0.559	88.9397	20.4066	0.197	12.5513	1572.85
																EN%	13.6636	50.2658	9.97968	0.106186	38.013	8.72185	0.0841983

## Sheet: China Choices menu
Table S5		China CALCULATION DAILY MENUS - Choices
					PER 100 G											PER SERVING
	Choices NL	NEP	serving	unit	energy(kcal)/per 100g	protein(gram)per 100g	carbs (gram) per 100g	total sugar	added sugars	fat total (gram)per 100g	SAFA (gram)/100g	Trans(gram)/100g	fibre(gam)/100g	sodium(mg)/100g		energy (kcal)/per serving	protein (g) per serving	carbs (g) per serving	total sugar	added sugars	total fat (gram)per serving	SAFA (g) per serving	Trams) per serving	fibre(g)per serving	sodium(mg) serving
DAILY MENU 1
breakfast
skimmed fat whole milk (pamalate)	Milk (-products)	All other products	200	gram	33	2.9	4.8			0.2	0.1		0	117.2		66	5.8	9.6	0	0	0.4	0.2	0	0	234.4
steamed twisted roll added milk	Grains and cereal products	All other products	150	gram	274	6.5	58.9	1.2	0	3.2	0.8	0	4.2	97		411	9.75	88.35	1.8	0	4.8	1.2	0	6.3	145.5
corn grain	Grains and cereal products	All other products	7	gram	298	8	79.2		0	0.8	0.2	0	14.4	0		20.86	0.56	5.544	0	0	0.056	0.014	0	1.008	0
mix soybean milk film (stick shape)	Processed meat, meat products and meat substitutes	All other products	20	gram	459	44.6	22.3		0	21.7	3	0	1	26.5		91.8	8.92	4.46	0	0	4.34	0.6	0	0.2	5.3
mix common cowpeas (fresh)	Fresh or frozen fruit, vegetables and legumes	All other products	28	gram	29	2.9	5.9	0	0	0.3	0	0	2.3	4.6		8.12	0.812	1.652	0	0	0.084	0	0	0.644	1.288
mix carrot	Fresh or frozen fruit, vegetables and legumes	All other products	17	gram	43	1.4	10.2	9.6	0	0.2	0.03	0	1.3	25		7.31	0.238	1.734	1.632	0	0.034	0.0051	0	0.221	4.25
mix cucumber	Fresh or frozen fruit, vegetables and legumes	All other products	12	gram	15	0.8	2.9	2.7	0	0.2	0	0	0.5	4.9		1.8	0.096	0.348	0.324	0	0.024	0	0	0.06	0.588
mustard root, fermented with salt and chili powder	Processed fruit and vegetables	All other products	6	gram	7	1.3	2.8	0.6	0	0.2	0	0	2.8	41.1		0.42	0.078	0.168	0.036	0	0.012	0	0	0.168	2.466
sauce(soy sauce), 1 spoon	Other sauces (on water basis)	Table Sauces	5	gram	63	5.6	10.1	8.9	0.9	0.1	0	0	0.2	5757		3.15	0.28	0.505	0.445	0.045	0.005	0	0	0.01	287.85
vinegar sauce	All other products.	Table Sauces	2	gram	31	2.1	4.9	4.9	0	0.3	0	0	0	262.1		0.62	0.042	0.098	0.098	0	0.006	0	0	0	5.242
total breakfast																611.08	26.576	112.459	4.335	0.045	9.761	2.0191	0	8.611	686.884
In between
green tea (1 bag)	Beverages	All other products	2	gram	0	0.1	0	0	0	0	0	0	0	0		0	0.002	0	0	0	0	0	0	0	0
total in between																0	0.002	0	0	0	0	0	0	0	0
Lunch
rice ,white (processed)	Potatoes (processed), rice, pasta, noodles	All other products	150	gram	116	2.6	25.9	0	0	0.3	0.3	0	0.3	2.5		174	3.9	38.85	0	0	0.45	0.45	0	0.45	3.75
chicken egg (for the soup, stir-fried)	Meat, poultry, eggs (unprocessed)	All other products	40	gram	144	13.3	2.8	0	0	8.8	3.4	0.1	0	131.5		57.6	5.32	1.12	0	0	3.52	1.36	0.04	0	52.6
pork, rump, raw (for stir fried)	Meat, poultry, eggs (unprocessed)	All other products	36	gram	336	14.6	0	0	0	10.5	3.9	0.1	0	57.5		120.96	5.256	0	0	0	3.78	1.404	0.036	0	20.7
oil, vegetable	Oils, fats and fat containing spreads	Cooking Products	20	gram	898	0	0	0	0	99.8	13.7	0	0	5.1		179.6	0	0	0	0	19.96	2.74	0	0	1.02
potato (raw,for stir-fried)	Potatoes, unprocessed	All other products	36	gram	76	2	17.2	0.6	0	0.2	0	0	0.7	2.7		27.36	0.72	6.192	0.216	0	0.072	0	0	0.252	0.972
raw cole (for stir-fired)	Fresh or frozen fruit, vegetables and legumes	All other products	35	gram	23	1.8	3.8	0	0	0.5	0	0	0	55.8		8.05	0.63	1.33	0	0	0.175	0	0	0	19.53
raw shitake mushroom (for stir-fried)	Fresh or frozen fruit, vegetables and legumes	All other products	25	gram	19	2.2	5.2	2.6	0	0.3	0.1	0	3.3	1.4		4.75	0.55	1.3	0.65	0	0.075	0.025	0	0.825	0.35
raw stem of garlic (for stir-fried)	Fresh or frozen fruit, vegetables and legumes	All other products	45	gram	61	2	15.4	1.6	0	0.1	0.1	0	2.5	3.8		27.45	0.9	6.93	0.72	0	0.045	0.045	0	1.125	1.71
sauce(soy sauce), 1 spoon	Other sauces (on water basis)	Table Sauces	5	gram	63	5.6	10.1	8.9	0.9	0.1	0	0	0.2	5757		3.15	0.28	0.505	0.445	0.045	0.005	0	0	0.01	287.85
vinegar sauce	All other products.	Table Sauces	2	gram	31	2.1	4.9	4.9	0	0.3	0	0	0	262.1		0.62	0.042	0.098	0.098	0	0.006	0	0	0	5.242
total lunch																603.54	17.598	56.325	2.129	0.045	28.088	6.024	0.076	2.662	393.724
In between
foxtail millet pancake (processed)	Snacks	All other products	30	gram	336	7.6	83.8	0	0	0.7	0	0	9.1	85.5		100.8	2.28	25.14	0	0	0.21	0	0	2.73	25.65
apple	Fresh or frozen fruit, vegetables and legumes	All other products	150	gram	52	0.2	13.5	13.5	0	0.2	0	0	1.2	1.6		78	0.3	20.25	20.25	0	0.3	0	0	1.8	2.4
total in between																178.8	2.58	45.39	20.25	0	0.51	0	0	4.53	28.05
Diner
rice, white (processed)	Potatoes (processed), rice, pasta, noodles	All other products	150	gram	116	2.6	25.9	0	0	0.3	0.3	0	0.3	2.5		174	3.9	38.85	0	0	0.45	0.45	0	0.45	3.75
tofu (raw,for stir-fried)	Processed meat, meat products and meat substitutes	All other products	20	gram	81	8.1	4.2	1.8	0	3.7	0.6	0	0.4	7.2		16.2	1.62	0.84	0.36	0	0.74	0.12	0	0.08	1.44
brinjaul (raw, for stir-fried) (=aubergine)	Fresh or frozen fruit, vegetables and legumes	All other products	42	gram	21	1.1	4.9	4.5	0	0.2	0.1	0	1.3	5.4		8.82	0.462	2.058	1.89	0	0.084	0.042	0	0.546	2.268
pork, rump, raw (for stir fried)	Meat, poultry, eggs (unprocessed)	All other products	15	gram	336	14.6	0	0	0	10.5	3.9	0.1	0	57.5		50.4	2.19	0	0	0	1.575	0.585	0.015	0	8.625
donkey meat, spiced, with soy source	Processed meat, meat products and meat substitutes	All other products	37	gram	160	33.7	0	0	0	2.8	1.2	0.1	0	228.6		59.2	12.469	0	0	0	1.036	0.444	0.037	0	84.582
clam, fresh water	Fresh or fresh frozen fish, shellfish and crustaceans	All other products	10	gram	197	7	1.7	0.9	0	1.4	0.14	0	0	18.4		19.7	0.7	0.17	0.09	0	0.14	0.014	0	0	1.84
sauce(soy sauce), 1 spoon	Other sauces (on water basis)	Table Sauces	5	gram	63	5.6	10.1	8.9	0.9	0.1	0	0	0.2	5757		3.15	0.28	0.505	0.445	0.045	0.005	0	0	0.01	287.85
vinegar sauce	All other products.	Table Sauces	3	gram	31	2.1	4.9	4.9	0	0.3	0	0	0	262.1		0.93	0.063	0.147	0.147	0	0.009	0	0	0	7.863
vegetable oil for cooking	Oils, fats and fat containing spreads	Cooking Products	20	gram	898	0	0	0	0	99.8	13.7	0	0	5.1		179.6	0	0	0	0	19.96	2.74	0	0	1.02
watermelon	Fresh or frozen fruit, vegetables and legumes	All other products	200	gram	25	0.6	5.8	5.8	0	0.1	0.1	0	0.3	3.2		50	1.2	11.6	11.6	0	0.2	0.2	0	0.6	6.4
total Diner																562	22.884	54.17	14.532	0.045	24.199	4.595	0.052	1.686	405.638
In between
total in between																0	0	0	0	0	0	0	0	0	0
TOTAL DAILY MENU 1																1955.42	69.64	268.344	41.246	0.135	62.558	12.6381	0.128	17.489	1514.3
																	14.2455	54.8924	8.43727	0.0276156	28.7929	5.8168	0.0589132
DAILY MENU 2
breakfast
corn flour, yellow, for porridge	Grains and cereal products	All other products	38	gram	341	8.1	75.2	9.9	0	3.3	0.1	0	5.6	2.3		129.58	3.078	28.576	3.762	0	1.254	0.038	0	2.128	0.874
steamed twisted roll added milk	Grains and cereal products	All other products	150	gram	274	6.5	58.9	1.2	0	3.2	0.8	0	4.2	97		411	9.75	88.35	1.8	0	4.8	1.2	0	6.3	145.5
corn grain	Grains and cereal products	All other products	7	gram	298	8	79.2		0	0.8	0.2	0	14.4	0		20.86	0.56	5.544	0	0	0.056	0.014	0	1.008	0
mix soybean milk film (stick shape)	Processed meat, meat products and meat substitutes	All other products	20	gram	459	44.6	22.3		0	21.7	3	0	1	26.5		91.8	8.92	4.46	0	0	4.34	0.6	0	0.2	5.3
mix common cowpeas (fresh)	Fresh or frozen fruit, vegetables and legumes	All other products	28	gram	29	2.9	5.9	0	0	0.3	0	0	2.3	4.6		8.12	0.812	1.652	0	0	0.084	0	0	0.644	1.288
mix carrot	Fresh or frozen fruit, vegetables and legumes	All other products	17	gram	43	1.4	10.2	9.6	0	0.2	0.03	0	1.3	25		7.31	0.238	1.734	1.632	0	0.034	0.0051	0	0.221	4.25
mix cucumber	Fresh or frozen fruit, vegetables and legumes	All other products	12	gram	15	0.8	2.9	2.7	0	0.2	0	0	0.5	4.9		1.8	0.096	0.348	0.324	0	0.024	0	0	0.06	0.588
mustard root, fermented with salt and chili powder	All other products.	All other products	6	gram	7	1.3	2.8	0.6	0	0.2	0	0	2.8	41.1		0.42	0.078	0.168	0.036	0	0.012	0	0	0.168	2.466
sauce(soy sauce), 1 spoon	Other sauces (on water basis)	Table Sauces	5	gram	63	5.6	10.1	8.9	0.9	0.1	0	0	0.2	5757		3.15	0.28	0.505	0.445	0.045	0.005	0	0	0.01	287.85
vinegar sauce	All other products.	Table Sauces	2	gram	31	2.1	4.9	4.9	0	0.3	0	0	0	262.1		0.62	0.042	0.098	0.098	0	0.006	0	0	0	5.242
total breakfast																674.66	23.854	131.435	8.097	0.045	10.615	1.8571	0	10.739	453.358
In between
total in between																0	0	0	0	0	0	0	0	0	0
Lunch
wheat bun, leavened, steamed (processed)	Grains and cereal products	All other products	150	gram	221	7	47	1.2	0	1.1	0.4	0	1.3	165.1		331.5	10.5	70.5	1.8	0	1.65	0.6	0	1.95	247.65
pork, rump, raw (for stir fried)	Meat, poultry, eggs (unprocessed)	All other products	44	gram	336	14.6	0	0	0	10.5	3.9	0.1	0	57.5		147.84	6.424	0	0	0	4.62	1.716	0.044	0	25.3
strir-fired potato (raw)	Potatoes, unprocessed	All other products	37	gram	76	2	17.2	0.6	0	0.2	0	0	0.7	2.7		28.12	0.74	6.364	0.222	0	0.074	0	0	0.259	0.999
strir-fired egg (chichen)	Meat, poultry, eggs (unprocessed)	All other products	21	gram	144	13.3	2.8	0	0	8.8	3.4	0.1	0	131.5		30.24	2.793	0.588	0	0	1.848	0.714	0.021	0	27.615
stir-fried tomato(raw)	Fresh or frozen fruit, vegetables and legumes	All other products	88	gram	19	0.9	4	0	0	0.2	0.1	0	0.5	5		16.72	0.792	3.52	0	0	0.176	0.088	0	0.44	4.4
cole (raw, stir-fried)	Fresh or frozen fruit, vegetables and legumes	All other products	32	gram	23	1.8	3.8	0	0	0.5		0	0	55.8		7.36	0.576	1.216	0	0	0.16	0	0	0	17.856
shitake mushroom (raw, stir-fried)	Fresh or frozen fruit, vegetables and legumes	All other products	30	gram	19	2.2	5.2	2.6	0	0.3	0.1	0	3.3	1.4		5.7	0.66	1.56	0.78	0	0.09	0.03	0	0.99	0.42
vegetable oil	Oils, fats and fat containing spreads	Cooking Products	20	gram	898	0	0	0	0	99.8	13.7	0	0	5.1		179.6	0	0	0	0	19.96	2.74	0	0	1.02
sauce(soy sauce), 1 spoon	Other sauces (on water basis)	Table Sauces	5	gram	63	5.6	10.1	8.9	0.9	0.1	0	0	0.2	5757		3.15	0.28	0.505	0.445	0.045	0.005	0	0	0.01	287.85
vinegar sauce	All other products.	Table Sauces	3	gram	31	2.1	4.9	4.9	0	0.3	0	0	0	262.1		0.93	0.063	0.147	0.147	0	0.009	0	0	0	7.863
total lunch																751.16	22.828	84.4	3.394	0.045	28.592	5.888	0.065	3.649	620.973
In between
foxtail millet pancake (processed)	Snacks	All other products	30	gram	336	7.6	83.8	0	0	0.7	0	0	9.1	85.5		100.8	2.28	25.14	0	0	0.21	0	0	2.73	25.65
apple with skin	Fresh or frozen fruit, vegetables and legumes	All other products	150	gram	52	0.2	13.5	11.8	0	0.2	0	0	1.2	1.6		78	0.3	20.25	17.7	0	0.3	0	0	1.8	2.4
total in between																178.8	2.58	45.39	17.7	0	0.51	0	0	4.53	28.05
Diner
rice, white (processed)	Potatoes (processed), rice, pasta, noodles	All other products	150	gram	116	2.6	25.9	0	0	0.3	0.3	0	0.3	2.5		174	3.9	38.85	0	0	0.45	0.45	0	0.45	3.75
tofu (raw,for stir-fried)	Processed meat, meat products and meat substitutes	All other products	24	gram	81	8.1	4.2	1.8	0	3.7	0.6	0	0.4	7.2		19.44	1.944	1.008	0.432	0	0.888	0.144	0	0.096	1.728
stir-fried celery (raw)	Fresh or frozen fruit, vegetables and legumes	All other products	28	gram	14	0.8	3.9	1.83	0	0.1	0	0	1.4	73.8		3.92	0.224	1.092	0.5124	0	0.028	0	0	0.392	20.664
stir-fried cabbage (raw)	Fresh or frozen fruit, vegetables and legumes	All other products	44	gram	22	1.5	4.6	4.5	0	0.2	0	0	1	27.2		9.68	0.66	2.024	1.98	0	0.088	0	0	0.44	11.968
pork, tenderloin(raw)	Meat, poultry, eggs (unprocessed)	All other products	16	gram	155	20.2	0.7	0	0	7.9	2.7	0.1	0	43.2		24.8	3.232	0.112	0	0	1.264	0.432	0.016	0	6.912
Mozambique carp, freshwater	Fresh or fresh frozen fish, shellfish and crustaceans	All other products	57	gram	98	18.4	2.8	0.5	0	1.5	0	0	0	19.8		55.86	10.488	1.596	0.285	0	0.855	0	0	0	11.286
egg (chichen, for soup)	Meat, poultry, eggs (unprocessed)	All other products	40	gram	144	13.3	2.8	0	0	8.8	3.4	0.1	0	131.5		57.6	5.32	1.12	0	0	3.52	1.36	0.04	0	52.6
vegetable oil	Oils, fats and fat containing spreads	Cooking Products	20	gram	898	0	0	0	0	99.8	13.7	0	0	5.1		179.6	0	0	0	0	19.96	2.74	0	0	1.02
sauce(soy sauce), 1 spoon	Other sauces (on water basis)	Table Sauces	5	gram	63	5.6	10.1	8.9	0.9	0.1	0	0	0.2	5757		3.15	0.28	0.505	0.445	0.045	0.005	0	0	0.01	287.85
vinegar sauce	All other products.	Table Sauces	3	gram	31	2.1	4.9	4.9	0	0.3	0	0	0	262.1		0.93	0.063	0.147	0.147	0	0.009	0	0	0	7.863
																528.98	26.111	46.454	3.8014	0.045	27.067	5.126	0.056	1.388	405.641
In between
banana	Fresh or frozen fruit, vegetables and legumes	All other products	100	gram	91	1.4	22	22	0	0.2	0.1	0	1.2	0.8		91	1.4	22	22	0	0.2	0.1	0	1.2	0.8
																91	1.4	22	22	0	0.2	0.1	0	1.2	0.8
TOTAL DAILY MENU 2																2224.6	76.773	329.679	54.9924	0.135	66.984	12.9711	0.121	21.506	1508.82
																	13.8044	59.2788	9.88805	0.024274	27.0995	5.24768	0.0489526
DAILY MENU 3
breakfast
foxtail millet porridge (FSA)	Grains and cereal products	All other products	254	gram	46	1.4	8.4	0	0	0.7	0.1	0	1.7	4.1		116.84	3.556	21.336	0	0	1.778	0.254	0	4.318	10.414
steamed twisted roll added milk	Grains and cereal products	All other products	100	gram	274	6.5	58.9	1.2	0	3.2	0.8	0	4.2	97		274	6.5	58.9	1.2	0	3.2	0.8	0	4.2	97
corn grain	Grains and cereal products	All other products	7	gram	298	8	79.2		0	0.8	0.2	0	14.4	0		20.86	0.56	5.544	0	0	0.056	0.014	0	1.008	0
mix soybean milk film (stick shape)	Processed meat, meat products and meat substitutes	All other products	20	gram	459	44.6	22.3		0	21.7	3	0	1	26.5		91.8	8.92	4.46	0	0	4.34	0.6	0	0.2	5.3
mix common cowpeas (fresh)	Fresh or frozen fruit, vegetables and legumes	All other products	28	gram	29	2.9	5.9	0	0	0.3	0	0	2.3	4.6		8.12	0.812	1.652	0	0	0.084	0	0	0.644	1.288
mix carrot	Fresh or frozen fruit, vegetables and legumes	All other products	17	gram	43	1.4	10.2	9.6	0	0.2	0.03	0	1.3	25		7.31	0.238	1.734	1.632	0	0.034	0.0051	0	0.221	4.25
mix cucumber	Fresh or frozen fruit, vegetables and legumes	All other products	12	gram	15	0.8	2.9	2.7	0	0.2	0	0	0.5	4.9		1.8	0.096	0.348	0.324	0	0.024	0	0	0.06	0.588
mustard root, fermented with salt and chili powder	Processed fruit and vegetables	All other products	6	gram	7	1.3	2.8	0.6	0	0.2	0	0	2.8	41.1		0.42	0.078	0.168	0.036	0	0.012	0	0	0.168	2.466
sauce(soy sauce), 1 spoon	Other sauces (on water basis)	Table Sauces	5	gram	63	5.6	10.1	8.9	0.9	0.1	0	0	0.2	5757		3.15	0.28	0.505	0.445	0.045	0.005	0	0	0.01	287.85
vinegar sauce	All other products.	Table Sauces	2	gram	31	2.1	4.9	4.9	0	0.3	0	0	0	262.1		0.62	0.042	0.098	0.098	0	0.006	0	0	0	5.242
total breakfast																524.92	21.082	94.745	3.735	0.045	9.539	1.6731	0	10.829	414.398
In between
total in between																0	0	0	0	0	0	0	0	0	0
Lunch
wheat bun, leavened, steamed (processed)	Grains and cereal products	All other products	150	gram	221	7	47	1.2	0	1.1	0.4	0	1.3	165.1		331.5	10.5	70.5	1.8	0	1.65	0.6	0	1.95	247.65
pork, rump, raw (for stir fried)	Meat, poultry, eggs (unprocessed)	All other products	44	gram	336	14.6	0	0	0	10.5	3.9	0.1	0	57.5		147.84	6.424	0	0	0	4.62	1.716	0.044	0	25.3
strir-fired potato (raw)	Potatoes, unprocessed	All other products	37	gram	76	2	17.2	0.6	0	0.2	0	0	0.7	2.7		28.12	0.74	6.364	0.222	0	0.074	0	0	0.259	0.999
strir-fired egg (chichen)	Meat, poultry, eggs (unprocessed)	All other products	22	gram	144	13.3	2.8	0	0	8.8	3.4	0.1	0	131.5		31.68	2.926	0.616	0	0	1.936	0.748	0.022	0	28.93
stir-fried sweet pepper(green, raw)	Fresh or frozen fruit, vegetables and legumes	All other products	76	gram	22	1	5.4	5	0	0.2	0.1	0	1.4	3.3		16.72	0.76	4.104	3.8	0	0.152	0.076	0	1.064	2.508
cole (raw, stir-fried)	Fresh or frozen fruit, vegetables and legumes	All other products	32	gram	23	1.8	3.8	0	0	0.5		0	0	55.8		7.36	0.576	1.216	0	0	0.16	0	0	0	17.856
shitake mushroom (raw, stir-fried)	Fresh or frozen fruit, vegetables and legumes	All other products	32	gram	19	2.2	5.2	2.6	0	0.3	0.1	0	3.3	1.4		6.08	0.704	1.664	0.832	0	0.096	0.032	0	1.056	0.448
vegetable oil	Oils, fats and fat containing spreads	Cooking Products	20	gram	898	0	0	0	0	99.8	13.7	0	0	5.1		179.6	0	0	0	0	19.96	2.74	0	0	1.02
sauce(soy sauce), 1 spoon	Other sauces (on water basis)	Table Sauces	5	gram	63	5.6	10.1	8.9	0.9	0.1	0	0	0.2	5757		3.15	0.28	0.505	0.445	0.045	0.005	0	0	0.01	287.85
vinegar sauce	All other products.	Table Sauces	3	gram	31	2.1	4.9	4.9	0	0.3	0	0	0	262.1		0.93	0.063	0.147	0.147	0	0.009	0	0	0	7.863
total Lunch																752.98	22.973	85.116	7.246	0.045	28.662	5.912	0.066	4.339	620.424
In between
orange	Fresh or frozen fruit, vegetables and legumes	All other products	120	gram	51	0.7	11.9	11.9	0	0.2	0	0	2.3	2		61.2	0.84	14.28	14.28	0	0.24	0	0	2.76	2.4
foxtail millet pancake (processed)	Snacks	All other products	30	gram	336	7.6	83.8	0	0	0.7	0	0	9.1	85.5		100.8	2.28	25.14	0	0	0.21	0	0	2.73	25.65
total in between																162	3.12	39.42	14.28	0	0.45	0	0	5.49	28.05
Diner
rice, white (processed)	Potatoes (processed), rice, pasta, noodles	All other products	150	gram	116	2.6	25.9	0	0	0.3	0.3	0	0.3	2.5		174	3.9	38.85	0	0	0.45	0.45	0	0.45	3.75
Mantis shrimp (raw,for stir-fried)	Fresh or fresh frozen fish, shellfish and crustaceans	All other products	7	gram	77	16	0	0	0	1.4	0.2	0	0	86.3		5.39	1.12	0	0	0	0.098	0.014	0	0	6.041
tofu (raw,for stir-fried)	Processed meat, meat products and meat substitutes	All other products	24	gram	81	8.1	4.2	1.8	0	3.7	0.6	0	0.4	7.2		19.44	1.944	1.008	0.432	0	0.888	0.144	0	0.096	1.728
celery (raw,for stir-fried)	Fresh or frozen fruit, vegetables and legumes	All other products	28	gram	14	0.8	3.9	1.83	0	0.1	0	0	1.4	73.8		3.92	0.224	1.092	0.5124	0	0.028	0	0	0.392	20.664
Bok choi (raw, for stir-fried) (= Chinese cabbage)	Fresh or frozen fruit, vegetables and legumes	All other products	44	gram	17	1.5	3.2	3.2	0	0.1	0	0	0.8	57.5		7.48	0.66	1.408	1.408	0	0.044	0	0	0.352	25.3
pork, tenderloin(raw)	Meat, poultry, eggs (unprocessed)	All other products	16	gram	155	20.2	0.7	0	0	7.9	2.7	0.1	0	43.2		24.8	3.232	0.112	0	0	1.264	0.432	0.016	0	6.912
egg (chichen, for soup)	Meat, poultry, eggs (unprocessed)	All other products	40	gram	144	13.3	2.8	0	0	8.8	3.4	0.1	0	131.5		57.6	5.32	1.12	0	0	3.52	1.36	0.04	0	52.6
chicken	Meat, poultry, eggs (unprocessed)	All other products	41	gram	167	19.3	1.3	0	0	9.4	0.3	0	0	63.3		68.47	7.913	0.533	0	0	3.854	0.123	0	0	25.953
vegetable oil	Oils, fats and fat containing spreads	Cooking Products	20	gram	898	0	0	0	0	99.8	13.7	0	0	5.1		179.6	0	0	0	0	19.96	2.74	0	0	1.02
sauce(soy sauce), 1 spoon	Other sauces (on water basis)	Table Sauces	5	gram	63	5.6	10.1	8.9	0.9	0.1	0	0	0.2	5757		3.15	0.28	0.505	0.445	0.045	0.005	0	0	0.01	287.85
vinegar sauce	All other products.	Table Sauces	3	gram	31	2.1	4.9	4.9	0	0.3	0	0	0	262.1		0.93	0.063	0.147	0.147	0	0.009	0	0	0	7.863
total diner																544.78	24.656	44.775	2.9444	0.045	30.12	5.263	0.056	1.3	439.681
In between
total in between																0	0	0	0	0	0	0	0	0	0
TOTAL DAILY MENU 3																1984.68	71.831	264.056	28.2054	0.135	68.771	12.8481	0.122	21.958	1502.55
																	14.4771	53.2189	5.68462	0.0272084	31.1858	5.82627	0.0553238
		China CALCULATION DAILY MENUS - Choices (continued)														AVERAGE MENUS
																energy (kcal)	protein	carbs	total sugar	added sugars	total fat	SAFA	Trans	fibre	sodium
																2054.9	72.748	287.36	41.4813	0.135	66.1043	12.8191	0.123667	20.3177	1508.56
																EN%	14.1609	55.9365	8.07461	0.0262787	28.9522	5.63025	0.0543965
