# Supplementary material for: Potential Effects of Nutrient Profiles on Nutrient Intakes in the Netherlands, Greece, Spain, USA, Israel, China and South-Africa
Source: PLoS One. 2011 Feb 23;6(2):e14721. doi: 10.1371/journal.pone.0014721 (PMC3044133; doi:10.1371/journal.pone.0014721)
Supplement: Table S6 — Israel: Calculations of Daily Menus. Detailed calculations of three Typical Daily Menus and three Choices Daily Menus for Israel. (0.14 MB XLS) [file pone.0014721.s006.xls]

## Sheet: Israel typical daily menu
Table S6		Israel CALCULATION DAILY MENUS - Typical
					PER 100 G											PER SERVING
	Choices NL productgroups	NEP productgroups	serving	unit	energy(kcal)/per 100g	protein(gram)per 100g	carbs (gram) per 100g	total sugar	added sugars	fat total (gram)per 100g	SAFA (gram)/100g	Trans(gram)/100g	fibre(gam)/100g	sodium(mg)/100g		energy (kcal)/per serving	protein (g) per serving	carbs (g) per serving	total sugar	added sugars	total fat (gram)per serving	SAFA (g) per serving	Trams) per serving	fibre(g)per serving	sodium(mg) serving
DAILY MENU 1
breakfast
2x wholemeal bread	Bread	All other products	70	gram	266	10.91	55	5.57	5	3.64	0.747	0	7.4	521		186.2	7.637	38.5	3.899	3.5	2.548	0.5229	0	5.18	364.7
1x boiled egg ( no healthier option)	Meat, poultry, eggs (unprocessed)	All other products	45	gram	149	12.49	1.22	1.12	0	10.02	3.1	0	0	126		67.05	5.6205	0.549	0.504	0	4.509	1.395	0	0	56.7
1 serving cheese (Emek)	Cheese (-products)	Cheese	28	gram	357	21.43	0	0	0	28.57	17.86	1.2	0	607		99.96	6.0004	0	0	0	7.9996	5.0008	0.336	0	169.96
1x cup of coffee	Beverages	All other products	200	gram	1	0.2	0	0.1	0	0	0	0	0	1		2	0.4	0	0.2	0	0	0	0	0	2
total breakfast																355.21	19.6579	39.049	4.603	3.5	15.0566	6.9187	0.336	5.18	593.36
In between
Fruit yoghurt	Milk (-products)	All other products	150	ml	102	4.37	19.5	19.5	11.4	1.5	0.93	0.033	0	58		153	6.555	29.25	29.25	17.1	2.25	1.395	0.0495	0	87
total in between																153	6.555	29.25	29.25	17.1	2.25	1.395	0.0495	0	87
Lunch
potatoes baked	Potatoes (processed), rice, pasta, noodles	All other products	100	gram	93	1.96	21.55	1.7	0	0.1	0.026	0	1.5	241		93	1.96	21.55	1.7	0	0.1	0.026	0	1.5	241
schnitzel	Processed meat, meat products and meat substitutes	All other products	150	gram	187	33.44	0.51	0	0	4.71	3.6	0.1	0.1	457		280.5	50.16	0.765	0	0	7.065	5.4	0.15	0.15	685.5
Canola oil	Oils, fats and fat containing spreads	Cooking Products	10	gram	884	0	0	0	0	100	7.365	0.395	0	0		88.4	0	0	0	0	10	0.7365	0.0395	0	0
Cooked vegetables, average	Processed fruit and vegetables	All other products	100	gram	29.6667	1.57	6.49	0	0	0.193333	0.0313333	0	2.7	35		29.6667	1.57	6.49	0	0	0.193333	0.0313333	0	2.7	35
salt for vegetables	All other products.	All other products	0.59	gram	0	0	0	0	0	0	0	0	0	38758		0	0	0	0	0	0	0	0	0	228.672
Orange juice, canned unsweetened	Fruit juices	All other products	200	gram	42	0.59	9.85	8.4	0	0.14	0.018	0	0.3	2		84	1.18	19.7	16.8	0	0.28	0.036	0	0.6	4
total lunch																575.567	54.87	48.505	18.5	0	17.6383	6.22983	0.1895	4.95	1194.17
In between
1x cup of coffee	Beverages	All other products	200	gram	1	0.2	0	0.1	0	0	0	0	0	1		2	0.4	0	0.2	0	0	0	0	0	2
1 X apple raw fruit	Fresh or frozen fruit, vegetables and legumes	All other products	100	gram	54	0.18	14.02	10.39	0	0.33	0.05	0	0.7	0		54	0.18	14.02	10.39	0	0.33	0.05	0	0.7	0
total in between																56	0.58	14.02	10.59	0	0.33	0.05	0	0.7	2
Diner
2x White bread	Bread	All other products	70	gram	248	9.1	50.6	4.31	4.1	1	0.717	0.11	2.4	650		173.6	6.37	35.42	3.017	2.87	0.7	0.5019	0.077	1.68	455
2x low fat margarine, mazola light	Oils, fats and fat containing spreads	Cooking Products	10	gram	540	0	0	0	0	60	15	0.5	0	280		54	0	0	0	0	6	1.5	0.05	0	28
Vegetable salad (Tomato, onions, cucumber)	Processed fruit and vegetables	All other products	100	gram	16	1.25	3.22	0	0	0.07	0.01	0	1.5	26		16	1.25	3.22	0	0	0.07	0.01	0	1.5	26
Olive oil	Oils, fats and fat containing spreads	Cooking Products	2	gram	884	0	0	0	0	100	13.8	0	0	2		17.68	0	0	0	0	2	0.276	0	0	0.04
squeezed lemon	Fruit juices	All other products	4	gram	25	0.38	8.63	2.4	0	0	0	0	0.4	1		1	0.0152	0.3452	0.096	0	0	0	0	0.016	0.04
fish cod cooked	Processed fish or fish products	All other products	100	gram	105	22.95	0	0	0	0.81	0.104	0.01	0	91		105	22.95	0	0	0	0.81	0.104	0.01	0	91
1x carbonated beverage-Cola	Beverages	All other products	250	gram	37	0.07	9.56	8.97	8.97	0.02	0	0	0	4		92.5	0.175	23.9	22.425	22.425	0.05	0	0	0	10
total Diner																459.78	30.7602	62.8852	25.538	25.295	9.63	2.3919	0.137	3.196	610.08
In between
1x B&J Cherry Garcia	Snacks	Edible ices	50	gram	246	4	27	21.15	19	14	10.6	0.5	1	65.5		123	2	13.5	10.575	9.5	7	5.3	0.25	0.5	32.75
total in between																123	2	13.5	10.575	9.5	7	5.3	0.25	0.5	32.75
																energy (kcal)	protein	carbs	total sugar	added sugars	total fat	SAFA	Trans	fibre	sodium
TOTAL DAILY MENU 1														TOTAL MENU (g)		1722.56	114.423	207.209	99.056	55.395	51.9049	22.2854	0.962	14.526	2519.36
															EN%		26.5705	48.1167	23.0021	12.8634	27.1192	11.6437	0.502625
DAILY MENU 2
breakfast
Breakfast cereal (cornflakes)	Grains and cereal products	All other products	60	gram	360	8	80.5	6.5	6.5	0.2	0	0	4.5	142		216	4.8	48.3	3.9	3.9	0.12	0	0	2.7	85.2
1x semi skimmed milk	Milk (-products)	All other products	200	gram	53	3.1	4.52	5.26	0	3	1.865	0.0875	0	50		106	6.2	9.04	10.52	0	6	3.73	0.175	0	100
1x cup of tea	Beverages	All other products	200	gram	1	0	0.301	0	0	0	0	0	0	3		2	0	0.602	0	0	0	0	0	0	6
total breakfast																324	11	57.942	14.42	3.9	6.12	3.73	0.175	2.7	191.2
In between
1 x cup of coffee	Beverages	All other products	200	gram	1	0.2	0	0.1	0	0	0	0	0	1		2	0.4	0	0.2	0	0	0	0	0	2
Whole wheat & rosemary crackers	Bread	All other products	30	gram	429	10.2	68.6	5.4	5.4	16.1	7.3	5.6	7.7	745		128.7	3.06	20.58	1.62	1.62	4.83	2.19	1.68	2.31	223.5
total in between																130.7	3.46	20.58	1.82	1.62	4.83	2.19	1.68	2.31	225.5
Lunch
Cooked vegetables, average	Processed fruit and vegetables	All other products	100	gram	29.6667	1.57	6.49	0	0	0.193333	0.0313333	0	2.7	35		29.6667	1.57	6.49	0	0	0.193333	0.0313333	0	2.7	35
salt for vegetables	All other products.	All other products	0.59	gram	0	0	0	0	0	0	0	0	0	38758		0	0	0	0	0	0	0	0	0	228.672
Cooked chicken	Processed meat, meat products and meat substitutes	All other products	150	gram	176	17.66	0	0	0	11.19	3.12	0.1	0	457		264	26.49	0	0	0	16.785	4.68	0.15	0	685.5
Cooked white Rice	Potatoes (processed), rice, pasta, noodles	All other products	150	gram	129	2.69	27.9	0.05	0	0.18	0.077	0	0.1	1		193.5	4.035	41.85	0.075	0	0.27	0.1155	0	0.15	1.5
salt for rice	All other products.	All other products	0.9525	gram	0	0	0	0	0	0	0	0	0	38758		0	0	0	0	0	0	0	0	0	369.17
Vegetable salad (Tomato, onions, cucumber)	Processed fruit and vegetables	All other products	100	gram	16	1.25	3.22	0	0	0.07	0.01	0	1.5	26		16	1.25	3.22	0	0	0.07	0.01	0	1.5	26
Pfeiffer thousand island	Other sauces (emulsions)	Dressings	15	gram	467	0	13.3	13.3	13.3	46.7	6.7	0	0	800		70.05	0	1.995	1.995	1.995	7.005	1.005	0	0	120
2x glass of water	Beverages	All other products	300	gram	0	0	0	0	0	0	0	0	0	0		0	0	0	0	0	0	0	0	0	0
1x carbonated beverage-Cola	Beverages	All other products	250	gram	37	0.07	9.56	8.97	8.97	0.02	0	0	0	4		92.5	0.175	23.9	22.425	22.425	0.05	0	0	0	10
total lunch																665.717	33.52	77.455	24.495	24.42	24.3733	5.84183	0.15	4.35	1475.84
In between
Watermelon	Fresh or frozen fruit, vegetables and legumes	All other products	100	gram	32	0.62	7.18	6.2	0	0.43	0.016	0	0.3	2		32	0.62	7.18	6.2	0	0.43	0.016	0	0.3	2
Cracker	Bread	All other products	30	gram	438	10.5	72	13.93	13.1	12	3.463	4.266	1.1	430		131.4	3.15	21.6	4.179	3.93	3.6	1.0389	1.2798	0.33	129
total in between																163.4	3.77	28.78	10.379	3.93	4.03	1.0549	1.2798	0.63	131
Diner
1x cup of pea rich soup Knorr	Soups	Soups	150	gram	60	1.7	6.5	0.44	0.4	1.3	0.7	0	2.3	250		90	2.55	9.75	0.66	0.6	1.95	1.05	0	3.45	375
Pita bread	Bread	All other products	50	gram	266	10.91	47.51	0.82	0.6	0.8	0.803	0	3.6	650		133	5.455	23.755	0.41	0.3	0.4	0.4015	0	1.8	325
Humus in Soya oil	Processed fruit and vegetables	All other products	25	gram	171	4.9	20.17	0.27	0	8.45	1.265	0.6	1.35	244		42.75	1.225	5.0425	0.0675	0	2.1125	0.31625	0.15	0.3375	61
Vegetable salad (Tomato, onions, cucumber)	Processed fruit and vegetables	All other products	100	gram	16	1.25	3.22	0	0	0.07	0.01	0	1.5	26		16	1.25	3.22	0	0	0.07	0.01	0	1.5	26
Olive oil	Oils, fats and fat containing spreads	Cooking Products	2	gram	884	0	0	0	0	100	13.8	0	0	2		17.68	0	0	0	0	2	0.276	0	0	0.04
squeezed lemon	Fruit juices	All other products	4	gram	25	0.38	8.63	2.4	0	0	0	0	0.4	1		1	0.0152	0.3452	0.096	0	0	0	0	0.016	0.04
Salmon baked in corn oil	Processed fish or fish products	All other products	150	gram	235.32	25.45	0.39	0	0	14.03	2.4	0.1	0	236.53		352.98	38.175	0.585	0	0	21.045	3.6	0.15	0	354.795
2x glass of water	Beverages	All other products	300	gram	0	0	0	0	0	0	0	0	0	0		0	0	0	0	0	0	0	0	0	0
1x glass citrus fruit juice	Fruit juices	All other products	200	gram	46	0.34	11.42	8.13	5.026	0.03	0.002	0	0.3	4		92	0.68	22.84	16.26	10.052	0.06	0.004	0	0.6	8
total diner																745.41	49.3502	65.5377	17.4935	10.952	27.6375	5.65775	0.3	7.7035	1149.88
In between
1x red wine	Alcoholic beverages (not for scoring)	Alcoholic beverages (not for scoring)	150	ml	82	0	3	3	0	0	0	0	0	10		123	0	4.5	4.5	0	0	0	0	0	15
total in between																123	0	4.5	4.5	0	0	0	0	0	15
																energy (kcal)	protein	carbs	total sugar	added sugars	total fat	SAFA	Trans	fibre	sodium
TOTAL DAILY MENU 2														TOTAL MENU (g)		2152.23	101.1	254.795	73.1075	44.822	66.9908	18.4745	3.5848	17.6935	3188.42
															EN%		18.7899	47.3546	13.5873	8.33035	28.0137	7.7255	1.49906
DAILY MENU 3
breakfast
2x White bread	Bread	All other products	70	gram	248	9.1	50.6	4.31	4.1	1	0.717	0.11	2.4	650		173.6	6.37	35.42	3.017	2.87	0.7	0.5019	0.077	1.68	455
1x Gouda cheese	Cheese (-products)	Cheese	20	gram	356	24	2	2.22	0	27.44	17.6	1.2	0	819		71.2	4.8	0.4	0.444	0	5.488	3.52	0.24	0	163.8
1 x cup of coffee	Beverages	All other products	200	gram	1	0.2	0	0.1	0	0	0	0	0	1		2	0.4	0	0.2	0	0	0	0	0	2
total breakfast																246.8	11.57	35.82	3.661	2.87	6.188	4.0219	0.317	1.68	620.8
In between
Ice café	Beverages	All other products	250	gram	1	0.2	0	0.1	0	0	0	0	0	1		2.5	0.5	0	0.25	0	0	0	0	0	2.5
Biscuits	Snacks	All other products	30	gram	335	7.3	48.4	10	0	12.1	2.789	3	1.8	955		100.5	2.19	14.52	3	0	3.63	0.8367	0.9	0.54	286.5
total in between																103	2.69	14.52	3.25	0	3.63	0.8367	0.9	0.54	289
Lunch
Schnitzel Soya	Processed meat, meat products and meat substitutes	All other products	100	gram	177	15.7	14.27	1.07	0	6.3	1.44	0.016	4.9	569		177	15.7	14.27	1.07	0	6.3	1.44	0.016	4.9	569
Canola oil	Oils, fats and fat containing spreads	Cooking Products	10	gram	884	0	0	0	0	100	7.365	0.395	0	0		88.4	0	0	0	0	10	0.7365	0.0395	0	0
Couscous	Potatoes (processed), rice, pasta, noodles	All other products	150	gram	112	3.79	23.22	0.1	0	0.16	0.029	0	1.4	5		168	5.685	34.83	0.15	0	0.24	0.0435	0	2.1	7.5
salt for couscous	All other products.	All other products	0.9325	gram	0	0	0	0	0	0	0	0	0	38758		0	0	0	0	0	0	0	0	0	361.418
Cooked vegetables	Processed fruit and vegetables	All other products	100	gram	29.6667	1.57	6.49	0	0	0.193333	0.0313333	0	2.7	35		29.6667	1.57	6.49	0	0	0.193333	0.0313333	0	2.7	35
salt for vegetables	All other products.	All other products	0.59	gram	0	0	0	0	0	0	0	0	0	38758		0	0	0	0	0	0	0	0	0	228.672
1x carbonated beverage-Cola	Beverages	All other products	250	gram	37	0.07	9.56	8.97	8.97	0.02	0	0	0	4		92.5	0.175	23.9	22.425	22.425	0.05	0	0	0	10
total Lunch																555.567	23.13	79.49	23.645	22.425	16.7833	2.25133	0.0555	9.7	1211.59
In between
2x apricot	Fresh or frozen fruit, vegetables and legumes	All other products	100	gram	32	0.62	7.18	7.18	0	0.43	0	0	2	2		32	0.62	7.18	7.18	0	0.43	0	0	2	2
1 x cup of coffee	Beverages	All other products	200	gram	1	0.2	0	0.1	0	0	0	0	0	1		2	0.4	0	0.2	0	0	0	0	0	2
total in between																34	1.02	7.18	7.38	0	0.43	0	0	2	4
Diner
Tuna salad	All other products.	All other products	150	gram	198	29.13	0	0	0	8.21	1.534	0.1	0	354		297	43.695	0	0	0	12.315	2.301	0.15	0	531
2 x boiled egg ( no healthier option)	Meat, poultry, eggs (unprocessed)	All other products	90	gram	149	12.49	1.22	1.12	0	10.02	3.1	0	0	126		134.1	11.241	1.098	1.008	0	9.018	2.79	0	0	113.4
Pita bread	Bread	All other products	50	gram	266	10.91	47.51	0.82	0.6	0.8	0.803	0	3.6	650		133	5.455	23.755	0.41	0.3	0.4	0.4015	0	1.8	325
Falafel	Processed fruit and vegetables	All other products	80	gram	333	13.31	31.84	0	0	17.8	2.383	0	2.5	294		266.4	10.648	25.472	0	0	14.24	1.9064	0	2	235.2
2x glass of water	Beverages	All other products	300	gram	0	0	0	0	0	0	0	0	0	0		0	0	0	0	0	0	0	0	0	0
1x glass fruit juice	Fruit juices	All other products	150	gram	42	0.59	9.85	8.4	0	0.14	0.018	0	0.3	2		63	0.885	14.775	12.6	0	0.21	0.027	0	0.45	3
total diner																893.5	71.924	65.1	14.018	0.3	36.183	7.4259	0.15	4.25	1207.6
In between
1x Salty snacks	Snacks	All other products	25	gram	470	6.9	60	0.5	0	22	2	0	5	700		117.5	1.725	15	0.125	0	5.5	0.5	0	1.25	175
total in between																117.5	1.725	15	0.125	0	5.5	0.5	0	1.25	175
																energy (kcal)	protein	carbs	total sugar	added sugars	total fat	SAFA	Trans	fibre	sodium
TOTAL DAILY MENU 3														TOTAL MENU (g)		1950.37	112.059	217.11	52.079	25.595	68.7143	15.0358	1.4225	19.42	3507.99
															EN%		22.9821	44.527	10.6809	5.24927	31.7083	6.93831	0.656415
		Israel CALCULATION DAILY MENUS - Typical (continued)														AVERAGE MENUS
																energy (kcal)	protein	carbs	total sugar	added sugars	total fat	SAFA	Trans	fibre	sodium
																1941.72	109.194	226.371	74.7475	41.9373	62.5367	18.5986	1.98977	17.2132	3071.92
																EN%	22.4943	46.6332	15.3982	8.63923	28.9862	8.62058	0.922272

## Sheet: Israel Choices daily menu
Table S6		Israel CALCULATION DAILY MENUS - Choices
																PER SERVING
	Choices NL productgroups	NEP productgroups	serving	unit	energy(kcal)/per 100g	protein(gram)per 100g	carbs (gram) per 100g	total sugar	added sugars	fat total (gram)per 100g	SAFA (gram)/100g	Trans(gram)/100g	fibre(gam)/100g	sodium(mg)/100g		energy (kcal)/per serving	protein (g) per serving	carbs (g) per serving	total sugar	added sugars	total fat (gram)per serving	SAFA (g) per serving	Trams) per serving	fibre(g)per serving	sodium(mg) serving
DAILY MENU 1
breakfast
2x whole wheat bread- Lechem Chai Bread	Bread	All other products	70	gram	238.8	11.8	42.7	5.57	5	3.5	0.747	0	11.3	330		167.16	8.26	29.89	3.899	3.5	2.45	0.5229	0	7.91	231
1x boiled egg ( no healthier option)	Meat, poultry, eggs (unprocessed)	All other products	45	gram	149	12.49	1.22	1.12	0	10.02	3.1	0	0	126		67.05	5.6205	0.549	0.504	0	4.509	1.395	0	0	56.7
Tnuva-5% fat cream cheese with Roquefort	Cheese (-products)	Cheese	28	gram	107	12	3.5	0	0	5	3	0	5	440		29.96	3.36	0.98	0	0	1.4	0.84	0	1.4	123.2
1x cup of coffee	Beverages	All other products	200	gram	1	0.2	0	0.1	0	0	0	0	0	1		2	0.4	0	0.2	0	0	0	0	0	2
total breakfast																266.17	17.6405	31.419	4.603	3.5	8.359	2.7579	0	9.31	412.9
In between
Yogurt with whipped strawberry puree-strauss diet	Milk (-products)	All other products	150	ml	31	3.2	4	6.2	3.72	0.2	0.119	0.033	0	80		46.5	4.8	6	9.3	5.58	0.3	0.1785	0.0495	0	120
total in between																46.5	4.8	6	9.3	5.58	0.3	0.1785	0.0495	0	120
Lunch
Boiled potatoes	Potatoes (processed), rice, pasta, noodles	All other products	100	gram	78	2.86	17.2	0	0	0.1	0.026	0	3.3	5		78	2.86	17.2	0	0	0.1	0.026	0	3.3	5
salt for potatoes	All other products.	All other products	0.6125	gram	0	0	0	0	0	0	0	0	0	245		0	0	0	0	0	0	0	0	0	1.50063
Veal, sirloin, raw	Processed meat, meat products and meat substitutes	All other products	150	gram	110	20.2	0	0	0	2.59	0.78	0.1	0	80		165	30.3	0	0	0	3.885	1.17	0.15	0	120
Olive oil	Oils, fats and fat containing spreads	Cooking Products	10	gram	884	0	0	0	0	100	13.8	0	0	2		88.4	0	0	0	0	10	1.38	0	0	0.2
Cooked vegetables, average	Processed fruit and vegetables	All other products	100	gram	29.6667	1.57	6.49	0	0	0.193333	0.0313333	0	2.7	35		29.6667	1.57	6.49	0	0	0.193333	0.0313333	0	2.7	35
salt for vegetables	All other products.	All other products	0.59	gram	0	0	0	0	0	0	0	0	0	38758		0	0	0	0	0	0	0	0	0	228.672
Prigat Clear Apple & Mint	Beverages	All other products	200	ml	29	0	7.3	6	0	0	0	0	0	10		58	0	14.6	12	0	0	0	0	0	20
total lunch																419.067	34.73	38.29	12	0	14.1783	2.60733	0.15	6	410.373
In between
1x cup of coffee	Beverages	All other products	200	gram	1	0.2	0	0.1	0	0	0	0	0	1		2	0.4	0	0.2	0	0	0	0	0	2
1 X apple raw fruit	Fresh or frozen fruit, vegetables and legumes	All other products	100	gram	54	0.18	14.02	10.39	0	0.33	0.05	0	0.7	0		54	0.18	14.02	10.39	0	0.33	0.05	0	0.7	0
total in between																56	0.58	14.02	10.59	0	0.33	0.05	0	0.7	2
Diner
2x whole wheat bread- Lechem Chai Bread	Bread	All other products	70	gram	238.8	11.8	42.7	5.57	5	3.5	0.747	0	11.3	330		167.16	8.26	29.89	3.899	3.5	2.45	0.5229	0	7.91	231
2x low fat margarine, mazola light	Oils, fats and fat containing spreads	Cooking Products	10	gram	540	0	0	0	0	60	15	0.5	0	280		54	0	0	0	0	6	1.5	0.05	0	28
Vegetable salad (Tomato, onions, cucumber)	Processed fruit and vegetables	All other products	100	gram	16	1.25	3.22	0	0	0.07	0.01	0	1.5	26		16	1.25	3.22	0	0	0.07	0.01	0	1.5	26
Olive oil	Oils, fats and fat containing spreads	Cooking Products	2	gram	884	0	0	0	0	100	13.8	0	0	2		17.68	0	0	0	0	2	0.276	0	0	0.04
squeezed lemon	Fruit juices	All other products	4	gram	25	0.38	8.63	2.4	0	0	0	0	0.4	1		1	0.0152	0.3452	0.096	0	0	0	0	0.016	0.04
fish cod cooked	Processed fish or fish products	All other products	100	gram	105	22.95	0	0	0	0.81	0.104	0.01	0	91		105	22.95	0	0	0	0.81	0.104	0.01	0	91
Nestea Sweetened	Beverages	All other products	250	ml	26.25	0	7.08	7.08	7.08	0	0	0	0	10.4		65.625	0	17.7	17.7	17.7	0	0	0	0	26
total Diner																426.465	32.4752	51.1552	21.695	21.2	11.33	2.4129	0.06	9.426	402.08
In between
Strauss Mini Peach lollies	Snacks	Edible ices	50	gram	58	1.9	7.3	4.5	4.5	0.8	0.7	0	8	0		29	0.95	3.65	2.25	2.25	0.4	0.35	0	4	0
total in between																29	0.95	3.65	2.25	2.25	0.4	0.35	0	4	0
																energy (kcal)	protein	carbs	total sugar	added sugars	total fat	SAFA	Trans	fibre	sodium
TOTAL DAILY MENU 1														TOTAL MENU (g)		1243.2	91.1757	144.534	60.438	32.53	34.8973	8.35663	0.2595	29.436	1347.35
															EN%		29.3358	46.5039	19.4459	10.4665	25.2635	6.04968	0.187862
DAILY MENU 2
breakfast
Telma Rye Patit	Grains and cereal products	All other products	60	gram	323	10.5	66.1	0.9	0.9	4	0.86	0.01	17.3	11		193.8	6.3	39.66	0.54	0.54	2.4	0.516	0.006	10.38	6.6
Low fat milk	Milk (-products)	All other products	200	gram	42	3.37	4.99	5.2	0	0.97	0.633	0.0875	0	44		84	6.74	9.98	10.4	0	1.94	1.266	0.175	0	88
1x cup of tea	Beverages	All other products	200	gram	1	0	0.301	0	0	0	0	0	0	3		2	0	0.602	0	0	0	0	0	0	6
total breakfast																279.8	13.04	50.242	10.94	0.54	4.34	1.782	0.181	10.38	100.6
In between
1 x cup of coffee	Beverages	All other products	200	gram	1	0.2	0	0.1	0	0	0	0	0	1		2	0.4	0	0.2	0	0	0	0	0	2
Thou shall snack Latke potato pancake crisps	Snacks	All other products	30	gram	100	3	21	1	1	1	0	0	1	290		30	0.9	6.3	0.3	0.3	0.3	0	0	0.3	87
total in between																32	1.3	6.3	0.5	0.3	0.3	0	0	0.3	89
Lunch
Cooked vegetables, average	Processed fruit and vegetables	All other products	100	gram	29.6667	1.57	6.49	0	0	0.193333	0.0313333	0	2.7	35		29.6667	1.57	6.49	0	0	0.193333	0.0313333	0	2.7	35
salt for vegetables	All other products.	All other products	0.59	gram	0	0	0	0	0	0	0	0	0	38758		0	0	0	0	0	0	0	0	0	228.672
Chicken breast roasted	Processed meat, meat products and meat substitutes	All other products	150	gram	165	31.02	0	0	0	3.57	1.01	0.03	0	74		247.5	46.53	0	0	0	5.355	1.515	0.045	0	111
Cooked white Rice	Potatoes (processed), rice, pasta, noodles	All other products	150	gram	129	2.69	27.9	0.05	0	0.18	0.077	0	0.1	1		193.5	4.035	41.85	0.075	0	0.27	0.1155	0	0.15	1.5
salt for rice	All other products.	All other products	0.9525	gram	0	0	0	0	0	0	0	0	0	38758		0	0	0	0	0	0	0	0	0	369.17
Vegetable salad (Tomato, onions, cucumber)	Processed fruit and vegetables	All other products	100	gram	16	1.25	3.22	0	0	0.07	0.01	0	1.5	26		16	1.25	3.22	0	0	0.07	0.01	0	1.5	26
Telma Thousand Islands portion	Other sauces (emulsions)	Dressings	15	gram	318	1.1	9.1	9.1	8.82	30	4.8	0.1	0	723		47.7	0.165	1.365	1.365	1.323	4.5	0.72	0.015	0	108.45
2x glass of water	Beverages	All other products	300	gram	0	0	0	0	0	0	0	0	0	0		0	0	0	0	0	0	0	0	0	0
Nestea Sweetened	Beverages	All other products	250	ml	26.25	0	7.08	7.08	7.08	0	0	0	0	10.4		65.625	0	17.7	17.7	17.7	0	0	0	0	26
total lunch																599.992	53.55	70.625	19.14	19.023	10.3883	2.39183	0.06	4.35	905.792
In between
Watermelon	Fresh or frozen fruit, vegetables and legumes	All other products	100	gram	32	0.62	7.18	6.2	0	0.43	0.016	0	0.3	2		32	0.62	7.18	6.2	0	0.43	0.016	0	0.3	2
Beigel long sticks, low fat BB	Snacks	All other products	30	gram	344	10	75	5.1	0	1.5	0.3	0	4.6	400		103.2	3	22.5	1.53	0	0.45	0.09	0	1.38	120
total in between																135.2	3.62	29.68	7.73	0	0.88	0.106	0	1.68	122
Diner
1x cup of pea rich soup Knorr	Soups	Soups	150	gram	60	1.7	6.5	0.44	0.4	1.3	0.7	0	2.3	250		90	2.55	9.75	0.66	0.6	1.95	1.05	0	3.45	375
Pita bread	Bread	All other products	50	gram	266	10.91	47.51	0.82	0.6	0.8	0.803	0	3.6	650		133	5.455	23.755	0.41	0.3	0.4	0.4015	0	1.8	325
Humus in Soya oil	Processed fruit and vegetables	All other products	25	gram	171	4.9	20.17	0.27	0	8.45	1.265	0.6	1.35	244		42.75	1.225	5.0425	0.0675	0	2.1125	0.31625	0.15	0.3375	61
Vegetable salad (Tomato, onions, cucumber)	Processed fruit and vegetables	All other products	100	gram	16	1.25	3.22	0	0	0.07	0.01	0	1.5	26		16	1.25	3.22	0	0	0.07	0.01	0	1.5	26
Olive oil	Oils, fats and fat containing spreads	Cooking Products	2	gram	884	0	0	0	0	100	13.8	0	0	2		17.68	0	0	0	0	2	0.276	0	0	0.04
squeezed lemon	Fruit juices	All other products	4	gram	25	0.38	8.63	2.4	0	0	0	0	0.4	1		1	0.0152	0.3452	0.096	0	0	0	0	0.016	0.04
Salmon baked in corn oil	Processed fish or fish products	All other products	150	gram	235.32	25.45	0.39	0	0	14.03	2.4	0.1	0	236.53		352.98	38.175	0.585	0	0	21.045	3.6	0.15	0	354.795
2x glass of water	Beverages	All other products	300	gram	0	0	0	0	0	0	0	0	0	0		0	0	0	0	0	0	0	0	0	0
Prigat Clear Apple & Mint	Beverages	All other products	200	ml	29	0	7.3	6	0	0	0	0	0	10		58	0	14.6	12	0	0	0	0	0	20
total diner																711.41	48.6702	57.2977	13.2335	0.9	27.5775	5.65375	0.3	7.1035	1161.88
In between
1x red wine	Alcoholic beverages (not for scoring)	Alcoholic beverages (not for scoring)	150	ml	82	0	3	3	0	0	0	0	0	10		123	0	4.5	4.5	0	0	0	0	0	15
total in between																123	0	4.5	4.5	0	0	0	0	0	15
																energy (kcal)	protein	carbs	total sugar	added sugars	total fat	SAFA	Trans	fibre	sodium
TOTAL DAILY MENU 2														TOTAL MENU (g)		1881.4	120.18	218.645	56.0435	20.763	43.4858	9.93358	0.541	23.8135	2394.27
															EN%		25.5512	46.4855	11.9153	4.41437	20.8022	4.7519	0.258796
DAILY MENU 3
breakfast
2x whole wheat bread- Lechem Chai Bread	Bread	All other products	70	gram	238.8	11.8	42.7	5.57	5	3.5	0.747	0	11.3	330		167.16	8.26	29.89	3.899	3.5	2.45	0.5229	0	7.91	231
Tnuva-5% fat cream cheese with Roquefort	Cheese (-products)	Cheese	20	gram	107	12	3.5	0	0	5	3	0	5	440		21.4	2.4	0.7	0	0	1	0.6	0	1	88
1 x cup of coffee	Beverages	All other products	200	gram	1	0.2	0	0.1	0	0	0	0	0	1		2	0.4	0	0.2	0	0	0	0	0	2
total breakfast																190.56	11.06	30.59	4.099	3.5	3.45	1.1229	0	8.91	321
In between
Ice café	Beverages	All other products	250	gram	1	0.2	0	0.1	0	0	0	0	0	1		2.5	0.5	0	0.25	0	0	0	0	0	2.5
Biscuits	Snacks	All other products	30	gram	335	7.3	48.4	10	0	12.1	2.789	3	1.8	955		100.5	2.19	14.52	3	0	3.63	0.8367	0.9	0.54	286.5
total in between																103	2.69	14.52	3.25	0	3.63	0.8367	0.9	0.54	289
Lunch
Tivall bewitched vegetable schnitzel	Processed meat, meat products and meat substitutes	All other products	100	gram	186	4	20	0	0	10	1.1	0	3.5	350		186	4	20	0	0	10	1.1	0	3.5	350
Canola oil	Oils, fats and fat containing spreads	Cooking Products	10	gram	884	0	0	0	0	100	7.365	0.395	0	0		88.4	0	0	0	0	10	0.7365	0.0395	0	0
Couscous	Potatoes (processed), rice, pasta, noodles	All other products	150	gram	112	3.79	23.22	0.1	0	0.16	0.029	0	1.4	5		168	5.685	34.83	0.15	0	0.24	0.0435	0	2.1	7.5
salt for couscous	All other products.	All other products	0.9325	gram	0	0	0	0	0	0	0	0	0	38758		0	0	0	0	0	0	0	0	0	361.418
Cooked vegetables	Processed fruit and vegetables	All other products	100	gram	29.6667	1.57	6.49	0	0	0.193333	0.0313333	0	2.7	35		29.6667	1.57	6.49	0	0	0.193333	0.0313333	0	2.7	35
salt for vegetables	All other products.	All other products	0.59	gram	0	0	0	0	0	0	0	0	0	38758		0	0	0	0	0	0	0	0	0	228.672
Nestea Sweetened	Beverages	All other products	250	ml	26.25	0	7.08	7.08	7.08	0	0	0	0	10.4		65.625	0	17.7	17.7	17.7	0	0	0	0	26
total Lunch																537.692	11.255	79.02	17.85	17.7	20.4333	1.91133	0.0395	8.3	1008.59
In between
2x apricot	Fresh or frozen fruit, vegetables and legumes	All other products	100	gram	32	0.62	7.18	7.18	0	0.43	0	0	2	2		32	0.62	7.18	7.18	0	0.43	0	0	2	2
1 x cup of coffee	Beverages	All other products	200	gram	1	0.2	0	0.1	0	0	0	0	0	1		2	0.4	0	0.2	0	0	0	0	0	2
total in between																34	1.02	7.18	7.38	0	0.43	0	0	2	4
Diner
Tuna salad	All other products.	All other products	150	gram	198	29.13	0	0	0	8.21	1.534	0.1	0	354		297	43.695	0	0	0	12.315	2.301	0.15	0	531
2 x boiled egg ( no healthier option)	Meat, poultry, eggs (unprocessed)	All other products	90	gram	149	12.49	1.22	1.12	0	10.02	3.1	0	0	126		134.1	11.241	1.098	1.008	0	9.018	2.79	0	0	113.4
Pita bread	Bread	All other products	50	gram	266	10.91	47.51	0.82	0.6	0.8	0.803	0	3.6	650		133	5.455	23.755	0.41	0.3	0.4	0.4015	0	1.8	325
Falafel	Processed fruit and vegetables	All other products	80	gram	333	13.31	31.84	0	0	17.8	2.383	0	2.5	294		266.4	10.648	25.472	0	0	14.24	1.9064	0	2	235.2
2x glass of water	Beverages	All other products	300	gram	0	0	0	0	0	0	0	0	0	0		0	0	0	0	0	0	0	0	0	0
Prigat Clear Apple & Mint	Beverages	All other products	150	ml	29	0	7.3	6	0	0	0	0	0	10		43.5	0	10.95	9	0	0	0	0	0	15
total diner																874	71.039	61.275	10.418	0.3	35.973	7.3989	0.15	3.8	1219.6
In between
B&B big pretzels-wellness series	Snacks	All other products	25	gram	384	12.3	78.5	1.8	0	5	0.7	0	6.1	215		96	3.075	19.625	0.45	0	1.25	0.175	0	1.525	53.75
total in between																96	3.075	19.625	0.45	0	1.25	0.175	0	1.525	53.75
																energy (kcal)	protein	carbs	total sugar	added sugars	total fat	SAFA	Trans	fibre	sodium
TOTAL DAILY MENU 3														TOTAL MENU (g)		1835.25	100.139	212.21	43.447	21.5	65.1663	11.4448	1.0895	25.075	2895.94
															EN%		21.8257	46.252	9.46944	4.68601	31.9573	5.6125	0.534286
																AVERAGE MENUS
		Israel CALCULATION DAILY MENUS - Choices (Continued)														energy (kcal)	protein	carbs	total sugar	added sugars	total fat	SAFA	Trans	fibre	sodium
																1653.28	103.832	191.796	53.3095	24.931	47.8498	9.91168	0.63	26.1082	2212.52
																EN%	25.1213	46.4037	12.8978	6.03187	26.048	5.39563	0.342954
