# Supplementary material for: Potential Effects of Nutrient Profiles on Nutrient Intakes in the Netherlands, Greece, Spain, USA, Israel, China and South-Africa
Source: PLoS One. 2011 Feb 23;6(2):e14721. doi: 10.1371/journal.pone.0014721 (PMC3044133; doi:10.1371/journal.pone.0014721)
Supplement: Table S7 — South Africa: Calculations of Daily Menus. Detailed calculations of three Typical Daily Menus and three Choices Daily Menus for South Africa. (0.14 MB XLS) [file pone.0014721.s007.xls]

## Sheet: South Africa typical daily menu
Table S7		South Africa CALCULATION DAILY MENUS - Typical															CALCULATION TYPICAL MENUS
					PER 100 G											PER SERVING
	Choices NL productgroups	NEP productgroups	serving	unit	energy(kcal)/per 100g	protein(gram)per 100g	carbs (gram) per 100g	total sugar	added sugars	fat total (gram)per 100g	SAFA (gram)/100g	Trans(gram)/100g	fibre(gram)/100g	sodium(mg)/100g		energy (kcal)/per serving	protein (g) per serving	carbs (g) per serving	total sugar	added sugars	total fat (gram)per serving	SAFA (g) per serving	Trans per serving	fibre(g)per serving	sodium(mg) serving
DAILY MENU 1
breakfast
maize meal porridge (cooked soft)	Grains and cereal products	All other products	250	gram	56	1.2	11.4	0	0	0.3	0.05	0	0.5	0		140	3	28.5	0	0	0.75	0.125	0	1.25	0
sugar (white)	All other products.	All other products	15	gram	406.2	0	99.9	99.9	99.9	0	0	0	0	0		60.93	0	14.985	14.985	14.985	0	0	0	0	0
tea	Beverages	All other products	250	gram	1.2	0	0.3	0	0	0	0	0	0	3		3	0	0.75	0	0	0	0	0	0	7.5
milk, full cream	Milk (-products)	All other products	50	gram	62.7	3.2	4.8	4.8	0	3.4	1.9	0.22	0	48		31.35	1.6	2.4	2.4	0	1.7	0.95	0.11	0	24
sugar (white)	All other products.	All other products	15	gram	406.2	0	99.9	99.9	99.9	0	0	0	0	0		60.93	0	14.985	14.985	14.985	0	0	0	0	0
total breakfast																296.21	4.6	61.62	32.37	29.97	2.45	1.075	0.11	1.25	31.5
In between
banana	Fresh or frozen fruit, vegetables and legumes	All other products	100	gram	91.4	1.3	18.8	12.4	0	0.3	0.12	0	1.7	1		91.4	1.3	18.8	12.4	0	0.3	0.12	0	1.7	1
total in between																91.4	1.3	18.8	12.4	0	0.3	0.12	0	1.7	1
Lunch
brown bread	Bread	All other products	100	gram	257.619	8.6	44.1	0	0	2	0.38	0	6.6	451		257.619	8.6	44.1	0	0	2	0.38	0	6.6	451
margarine (hard)	Oils, fats and fat containing spreads	Spreads (as underlayer)	20	gram	711.7	0.2	0.7	0.7	0	80	37.6	0.1	0	802		142.34	0.04	0.14	0.14	0	16	7.52	0.02	0	160.4
pilchards (canned in tomato sauce)	Processed fish or fish products	All other products	90	gram	127	18.8	0.7	0	0	5.4	1.6	0	0	370		114.3	16.92	0.63	0	0	4.86	1.44	0	0	333
Squash drink	Beverages	All other products	250	gram	28.5	0	7	6.4	6.4	0	0	0	0	5		71.25	0	17.5	16	16	0	0	0	0	12.5
total lunch																585.509	25.56	62.37	16.14	16	22.86	9.34	0.02	6.6	956.9
In between
tea	Beverages	All other products	250	gram	1.2	0	0.3	0	0	0	0	0	0	3		3	0	0.75	0	0	0	0	0	0	7.5
milk, full cream	Milk (-products)	All other products	50	gram	62.7	3.2	4.8	4.8	0	3.4	1.9	0.22	0	48		31.35	1.6	2.4	2.4	0	1.7	0.95	0.11	0	24
sugar (white)	All other products.	All other products	15	gram	406.2	0	99.9	99.9	99.9	0	0	0	0	0		60.93	0	14.985	14.985	14.985	0	0	0	0	0
total in between																95.28	1.6	18.135	17.385	14.985	1.7	0.95	0.11	0	31.5
Diner
rice (white, cooked)	Potatoes (processed), rice, pasta, noodles	All other products	260	gram	127	2.7	27.5	0	0	0.3	0.08	0	0.4	2		330.2	7.02	71.5	0	0	0.78	0.208	0	1.04	5.2
chicken curry:																0	0	0	0	0	0	0	0	0	0
chicken (with skin)	Meat, poultry, eggs (unprocessed)	All other products	150	gram	159.048	29.4	0	0	0	4.6	1.3	0.05	0	59		238.571	44.1	0	0	0	6.9	1.95	0.075	0	88.5
curry sauce (indian) tomato onion	Sauces	All other products	90	gram	194.762	1.4	5.7	3.8	0	17.7	2.3	0	2.4	9.4		175.286	1.26	5.13	3.42	0	15.93	2.07	0	2.16	8.46
potato	Potatoes, unprocessed	All other products	60	gram	75.7143	1.5	15.5	0.7	0	0.2	0.03	0	1.5	2		45.4286	0.9	9.3	0.42	0	0.12	0.018	0	0.9	1.2
total Diner																789.486	53.28	85.93	3.84	0	23.73	4.246	0.075	4.1	103.36
In between
tea	Beverages	All other products	250	gram	1.2	0	0.3	0	0	0	0	0	0	3		3	0	0.75	0	0	0	0	0	0	7.5
milk, full cream	Milk (-products)	All other products	50	gram	62.7	3.2	4.8	4.8	0	3.4	1.9	0.22	0	48		31.35	1.6	2.4	2.4	0	1.7	0.95	0.11	0	24
sugar (white)	All other products.	All other products	15	gram	406.2	0	99.9	99.9	99.9	0	0	0	0	0		60.93	0	14.985	14.985	14.985	0	0	0	0	0
total in between																95.28	1.6	18.135	17.385	14.985	1.7	0.95	0.11	0	31.5
																energy (kcal)	protein	carbs	total sugar	added sugars	total fat	SAFA	Trans	fibre	sodium
TOTAL DAILY MENU 1														TOTAL MENU (g)		1953.16	87.94	264.99	99.52	75.94	52.74	16.681	0.425	13.65	1155.76
															EN%		18.0097	54.2688	20.3813	15.5522	24.3021	7.68645	0.195836
DAILY MENU 2
breakfast
brown bread	Bread	All other products	100	gram	257.619	8.6	44.1	0	0	2	0.38	0	6.6	451		257.619	8.6	44.1	0	0	2	0.38	0	6.6	451
margarine (hard)	Oils, fats and fat containing spreads	Spreads (as underlayer)	20	gram	711.7	0.2	0.7	0.7	0	80	37.6	0.1	0	802		142.34	0.04	0.14	0.14	0	16	7.52	0.02	0	160.4
egg, fried in hard marg:				gram												0	0	0	0	0	0	0	0	0	0
egg (chicken)	Meat, poultry, eggs (unprocessed)	All other products	50	gram	146.667	12.6	1.2	1.2	0	10.3	3.01	0	0	126		73.3333	6.3	0.6	0.6	0	5.15	1.505	0	0	63
margarine (hard)	Oils, fats and fat containing spreads	Spreads (as underlayer)	3	gram	711.7	0.2	0.7	0.7	0	80	37.6	0.1	0	802		21.351	0.006	0.021	0.021	0	2.4	1.128	0.003	0	24.06
tea	Beverages	All other products	250	gram	1.2	0	0.3	0	0	0	0	0	0	3		3	0	0.75	0	0	0	0	0	0	7.5
milk, full cream	Milk (-products)	All other products	50	gram	62.7	3.2	4.8	4.8	0	3.4	1.9	0.22	0	48		31.35	1.6	2.4	2.4	0	1.7	0.95	0.11	0	24
sugar (white)	All other products.	All other products	15	gram	406.2	0	99.9	99.9	99.9	0	0	0	0	0		60.93	0	14.985	14.985	14.985	0	0	0	0	0
total breakfast																589.923	16.546	62.996	18.146	14.985	27.25	11.483	0.133	6.6	729.96
In between
apple	Fresh or frozen fruit, vegetables and legumes	All other products	80	gram	67.9	0.2	14	14	0	0.1	0.02	0	2.3	1		54.32	0.16	11.2	11.2	0	0.08	0.016	0	1.84	0.8
total in between																54.32	0.16	11.2	11.2	0	0.08	0.016	0	1.84	0.8
Lunch
rice (white, cooked)	Potatoes (processed), rice, pasta, noodles	All other products	195	gram	127	2.7	27.5	0	0	0.3	0.08	0	0.4	2		247.65	5.265	53.625	0	0	0.585	0.156	0	0.78	3.9
beans (sugar, cooked)	Fresh or frozen fruit, vegetables and legumes	All other products	100	gram	146.9	7.1	19.5	0	0	0.6	0.08	0	8.2	14		146.9	7.1	19.5	0	0	0.6	0.08	0	8.2	14
(tomato & onion)	Fresh or frozen fruit, vegetables and legumes	All other products	70	gram	41.1	1.1	7.1	6.5	2	0.2	0.03	0	1.5	9		28.77	0.77	4.97	4.55	1.4	0.14	0.021	0	1.05	6.3
salad (lettuce, carrot, tomato)	Fresh or frozen fruit, vegetables and legumes	All other products	70	gram	35.2	0.8	5.8	5.5	0	0.1	0.02	0	1.8	11		24.64	0.56	4.06	3.85	0	0.07	0.014	0	1.26	7.7
salad dressing (greek vinagrette) Knorr	Other sauces (emulsions)	Dressings	15	gram	365	2.9	7.3	4.5	4.5	36.5	5	0.2	0	1438		54.75	0.435	1.095	0.675	0.675	5.475	0.75	0.03	0	215.7
total lunch																502.71	14.13	83.25	9.075	2.075	6.87	1.021	0.03	11.29	247.6
In between
tea	Beverages	All other products	250	gram	1.2	0	0.3	0	0	0	0	0	0	3		3	0	0.75	0	0	0	0	0	0	7.5
milk, full cream	Milk (-products)	All other products	50	gram	62.7	3.2	4.8	4.8	0	3.4	1.9	0.22	0	48		31.35	1.6	2.4	2.4	0	1.7	0.95	0.11	0	24
sugar (white)	All other products.	All other products	15	gram	406.2	0	99.9	99.9	99.9	0	0	0	0	0		60.93	0	14.985	14.985	14.985	0	0	0	0	0
total in between																95.28	1.6	18.135	17.385	14.985	1.7	0.95	0.11	0	31.5
Diner
maize meal porridge (cooked stiff)	Grains and cereal products	All other products	250	gram	356.905	8.2	76.3	1.6	0	0.9	0.13	0	1.7	2		892.262	20.5	190.75	4	0	2.25	0.325	0	4.25	5
beef stew:				gram	122.2	11.3	4.8	0.9	0	6.1	2.75	0.24	0.7	37		0	0	0	0	0	0	0	0	0	0
beef, chuck	Meat, poultry, eggs (unprocessed)	All other products	120	gram	241.429	26.8	0	0	0	15.1	7.77	0.59	0	81		289.714	32.16	0	0	0	18.12	9.324	0.708	0	97.2
potato	Potatoes, unprocessed	All other products	60	gram	75.7143	1.5	15.5	0.7	0	0.2	0.03	0	1.5	2		45.4286	0.9	9.3	0.42	0	0.12	0.018	0	0.9	1.2
onion	Fresh or frozen fruit, vegetables and legumes	All other products	15	gram	45.7143	0.9	8.7	6.2	0	0.1	0.02	0	1.5	14		6.85714	0.135	1.305	0.93	0	0.015	0.003	0	0.225	2.1
cabbage	Fresh or frozen fruit, vegetables and legumes	All other products	45	gram	24.7619	1	3.2	3	0	0	0	0	1.9	14		11.1429	0.45	1.44	1.35	0	0	0	0	0.855	6.3
flour	Grains and cereal products	All other products	3	gram	356.905	8.2	76.3	1.6	0	0.9	0.13	0	1.7	2		10.7071	0.246	2.289	0.048	0	0.027	0.0039	0	0.051	0.06
																1256.11	54.391	205.084	6.748	0	20.532	9.6739	0.708	6.281	111.86
In between
tea	Beverages	All other products	250	gram	1.2	0	0.3	0	0	0	0	0	0	3		3	0	0.75	0	0	0	0	0	0	7.5
milk, full cream	Milk (-products)	All other products	50	gram	62.7	3.2	4.8	4.8	0	3.4	1.9	0.22	0	48		31.35	1.6	2.4	2.4	0	1.7	0.95	0.11	0	24
sugar (white)	All other products.	All other products	15	gram	406.2	0	99.9	99.9	99.9	0	0	0	0	0		60.93	0	14.985	14.985	14.985	0	0	0	0	0
																95.28	1.6	18.135	17.385	14.985	1.7	0.95	0.11	0	31.5
																energy (kcal)	protein	carbs	total sugar	added sugars	total fat	SAFA	Trans	fibre	sodium
TOTAL DAILY MENU 2														TOTAL MENU 2		2593.63	88.427	398.8	79.939	47.03	58.132	24.0939	1.091	26.011	1153.22
															EN%		13.6376	61.5046	12.3285	7.25317	20.1721	8.3607	0.378582
DAILY MENU 3
breakfast
Coffee, instant	Beverages	All other products	250	gram	2.2	0.1	0.4	0	0	0	0	0	0	2		5.5	0.25	1	0	0	0	0	0	0	5
creamer (coffee) Non-dairy	All other products.	All other products	12	gram	556.9	4.8	54.9	9.8	0	35.5	32.53	0.33	0	181		66.828	0.576	6.588	1.176	0	4.26	3.9036	0.0396	0	21.72
sugar (white)	All other products.	All other products	15	gram	406.2	0	99.9	99.9	99.9	0	0	0	0	0		60.93	0	14.985	14.985	14.985	0	0	0	0	0
brown bread	Bread	All other products	100	gram	257.619	8.6	44.1	0	0	2	0.38	0	6.6	451		257.619	8.6	44.1	0	0	2	0.38	0	6.6	451
margarine (hard)	Oils, fats and fat containing spreads	Spreads (as underlayer)	20	gram	711.7	0.2	0.7	0.7	0	80	37.6	0.1	0	802		142.34	0.04	0.14	0.14	0	16	7.52	0.02	0	160.4
Beef extract (spread)	All other products.	All other products	14	gram	201.4	38.1	11.2	0	0	0.1	0	0	0	4330		28.196	5.334	1.568	0	0	0.014	0	0	0	606.2
total breakfast																561.413	14.8	68.381	16.301	14.985	22.274	11.8036	0.0596	6.6	1244.32
In between
Coffee, instant	Beverages	All other products	250	gram	2.2	0.1	0.4	0	0	0	0	0	0	2		5.5	0.25	1	0	0	0	0	0	0	5
creamer (coffee) Non-dairy	All other products.	All other products	12	gram	556.9	4.8	54.9	9.8	0	35.5	32.53	0.33	0	181		66.828	0.576	6.588	1.176	0	4.26	3.9036	0.0396	0	21.72
sugar (white)	All other products.	All other products	15	gram	406.2	0	99.9	99.9	99.9	0	0	0	0	0		60.93	0	14.985	14.985	14.985	0	0	0	0	0
total in between																133.258	0.826	22.573	16.161	14.985	4.26	3.9036	0.0396	0	26.72
Lunch
white bread	Bread	All other products	100	gram	263.6	8.5	49.3	2.9	0	1.8	0.41	0	3.1	490		263.6	8.5	49.3	2.9	0	1.8	0.41	0	3.1	490
margarine (hard)	Oils, fats and fat containing spreads	Spreads (as underlayer)	20	gram	711.7	0.2	0.7	0.7	0	80	37.6	0.1	0	802		142.34	0.04	0.14	0.14	0	16	7.52	0.02	0	160.4
cheese (cheddar, full fat)	Cheese (-products)	All other products	30	gram	393.8	24.7	1.8	1.8	0	32.3	18.43	1.2	0	487		118.14	7.41	0.54	0.54	0	9.69	5.529	0.36	0	146.1
tomato (raw)	Fresh or frozen fruit, vegetables and legumes	All other products	30	gram	21.8	0.9	2.9	2.9	0	0.2	0.03	0	1.1	5		6.54	0.27	0.87	0.87	0	0.06	0.009	0	0.33	1.5
potato chips (fried in sunflower oil)	Snacks	All other products	80	gram	305.5	4.3	35.1	0.8	0	14.8	1.88	0	3.5	198		244.4	3.44	28.08	0.64	0	11.84	1.504	0	2.8	158.4
Cold drink (Coke)	Beverages	All other products	340	gram	41.866	0	10.3	10.3	10.3	0	0	0	0	7		142.344	0	35.02	35.02	35.02	0	0	0	0	23.8
total Lunch																917.364	19.66	113.95	40.11	35.02	39.39	14.972	0.38	6.23	980.2
In between
total in between																0	0	0	0	0	0	0	0	0	0
Diner
Mutton chops (loin, grilled)	Meat, poultry, eggs (unprocessed)	All other products	150	gram	306.9	25.2	0	0	0	23.1	9.83	1.88	0	77		460.35	37.8	0	0	0	34.65	14.745	2.82	0	115.5
potato mash (full cream milk, hard marg):	Potatoes (processed), rice, pasta, noodles	All other products		gram												0	0	0	0	0	0	0	0	0	0
potato	Potatoes, unprocessed	All other products	90	gram	75.7143	1.5	15.5	0.7	0	0.2	0.03	0	1.5	2		68.1429	1.35	13.95	0.63	0	0.18	0.027	0	1.35	1.8
milk, full cream	Milk (-products)	All other products	30	gram	62.7	3.2	4.8	4.8	0	3.4	1.9	0.22	0	48		18.81	0.96	1.44	1.44	0	1.02	0.57	0.066	0	14.4
margarine (hard)	Oils, fats and fat containing spreads	Spreads (as underlayer)	5	gram	711.7	0.2	0.7	0.7	0	80	37.6	0.1	0	802		35.585	0.01	0.035	0.035	0	4	1.88	0.005	0	40.1
pumpkin (candied, hard marg):				gram												0	0	0	0	0	0	0	0	0	0
pumpkin	Fresh or frozen fruit, vegetables and legumes	All other products	85	gram	21.9048	0.7	2.9	2.5	0	0.1	0.05	0	1.6	2		18.619	0.595	2.465	2.125	0	0.085	0.0425	0	1.36	1.7
sugar (white)	All other products.	All other products	10	gram	406.2	0	99.9	99.9	99.9	0	0	0	0	0		40.62	0	9.99	9.99	9.99	0	0	0	0	0
margarine (hard)	Oils, fats and fat containing spreads	Spreads (as underlayer)	5	gram	711.7	0.2	0.7	0.7	0	80	37.6	0.1	0	802		35.585	0.01	0.035	0.035	0	4	1.88	0.005	0	40.1
total diner																677.712	40.725	27.915	14.255	9.99	43.935	19.1445	2.896	2.71	213.6
In between
Coffee, instant	Beverages	All other products	250	gram	2.2	0.1	0.4	0	0	0	0	0	0	2		5.5	0.25	1	0	0	0	0	0	0	5
creamer (coffee) Non-dairy	All other products.	All other products	12	gram	556.9	4.8	54.9	9.8	0	35.5	32.53	0.33	0	181		66.828	0.576	6.588	1.176	0	4.26	3.9036	0.0396	0	21.72
sugar (white)	All other products.	All other products	15	gram	406.2	0	99.9	99.9	99.9	0	0	0	0	0		60.93	0	14.985	14.985	14.985	0	0	0	0	0
total in between																133.258	0.826	22.573	16.161	14.985	4.26	3.9036	0.0396	0	26.72
																energy (kcal)	protein	carbs	total sugar	added sugars	total fat	SAFA	Trans	fibre	sodium
TOTAL DAILY MENU 3														TOTAL MENU 3		2423.01	76.837	255.392	102.988	89.965	114.119	53.7273	3.4148	15.54	2491.56
															EN%		12.6846	42.1612	17.0017	14.8518	42.3883	19.9564	1.26839
		South Africa CALCULATION DAILY MENUS - Typical (continued)														AVERAGE MENUS
																energy (kcal)	protein	carbs	total sugar	added sugars	total fat	SAFA	Trans	fibre	sodium
																2323.27	84.4013	306.394	94.149	70.9783	74.997	31.5007	1.6436	18.4003	1600.18
																EN%	14.5315	52.7523	16.2098	12.2204	29.0528	12.2029	0.636707

## Sheet: South Africa Choices daily menu
Table S7		South Africa CALCULATION DAILY MENUS - Choices															CALCULATION TYPICAL MENUS
					PER 100 G											PER SERVING
	Choices NL productgroups	NEP productgroups	serving	unit	energy(kcal)/per 100g	protein(gram)per 100g	carbs (gram) per 100g	total sugar	added sugars	fat total (gram)per 100g	SAFA (gram)/100g	Trans(gram)/100g	fibre(gram)/100g	sodium(mg)/100g		energy (kcal)/per serving	protein (g) per serving	carbs (g) per serving	total sugar	added sugars	total fat (gram)per serving	SAFA (g) per serving	Trans per serving	fibre(g)per serving	sodium(mg) serving
DAILY MENU 1
breakfast
maize meal porridge (cooked soft)	Grains and cereal products	All other products	250	gram	56	1.2	11.4	0	0	0.3	0.05	0	0.5	0		140	3	28.5	0	0	0.75	0.125	0	1.25	0
sugar (white)	All other products.	All other products	15	gram	406.2	0	99.9	99.9	99.9	0	0	0	0	0		60.93	0	14.985	14.985	14.985	0	0	0	0	0
tea	Beverages	All other products	250	gram	1.2	0	0.3	0	0	0	0	0	0	3		3	0	0.75	0	0	0	0	0	0	7.5
milk, low fat	Milk (-products)	All other products	50	gram	50.9569	3.3	4.9	4.9	0	2	1.28	0.13	0	46		25.4785	1.65	2.45	2.45	0	1	0.64	0.065	0	23
sugar (white)	All other products.	All other products	15	gram	406.2	0	99.9	99.9	99.9	0	0	0	0	0		60.93	0	14.985	14.985	14.985	0	0	0	0	0
total breakfast																290.338	4.65	61.67	32.42	29.97	1.75	0.765	0.065	1.25	30.5
In between
banana	Fresh or frozen fruit, vegetables and legumes	All other products	100	gram	91.4	1.3	18.8	12.4	0	0.3	0.12	0	1.7	1		91.4	1.3	18.8	12.4	0	0.3	0.12	0	1.7	1
total in between																91.4	1.3	18.8	12.4	0	0.3	0.12	0	1.7	1
Lunch
brown bread	Bread	All other products	100	gram	257.619	8.6	44.1	0	0	2	0.38	0	6.6	451		257.619	8.6	44.1	0	0	2	0.38	0	6.6	451
margarine (polyunsaturated) Flora light	Oils, fats and fat containing spreads	Spreads (as underlayer)	20	gram	450.239	0.2	0.7	0.7	0	52.3	10.9	0.01	0	400		90.0478	0.04	0.14	0.14	0	10.46	2.18	0.002	0	80
pilchards (canned in tomato sauce)	Processed fish or fish products	All other products	90	gram	127	18.8	0.7	0	0	5.4	1.6	0	0	370		114.3	16.92	0.63	0	0	4.86	1.44	0	0	333
Squash drink	Beverages	All other products	250	gram	28.5	0	7	6.4	6.4	0	0	0	0	5		71.25	0	17.5	16	16	0	0	0	0	12.5
total lunch																533.217	25.56	62.37	16.14	16	17.32	4	0.002	6.6	876.5
In between
tea	Beverages	All other products	250	gram	1.2	0	0.3	0	0	0	0	0	0	3		3	0	0.75	0	0	0	0	0	0	7.5
milk, low fat	Milk (-products)	All other products	50	gram	50.9569	3.3	4.9	4.9	0	2	1.28	0.13	0	46		25.4785	1.65	2.45	2.45	0	1	0.64	0.065	0	23
sugar (white)	All other products.	All other products	15	gram	406.2	0	99.9	99.9	99.9	0	0	0	0	0		60.93	0	14.985	14.985	14.985	0	0	0	0	0
total in between																89.4085	1.65	18.185	17.435	14.985	1	0.64	0.065	0	30.5
Diner
rice (white, cooked)	Potatoes (processed), rice, pasta, noodles	All other products	260	gram	127	2.7	27.5	0	0	0.3	0.08	0	0.4	2		330.2	7.02	71.5	0	0	0.78	0.208	0	1.04	5.2
chicken curry:																0	0	0	0	0	0	0	0	0	0
chicken (with skin)	Meat, poultry, eggs (unprocessed)	All other products	150	gram	159.048	29.4	0	0	0	4.6	1.3	0.05	0	59		238.571	44.1	0	0	0	6.9	1.95	0.075	0	88.5
curry sauce (indian) tomato onion	Sauces	All other products	90	gram	194.762	1.4	5.7	3.8	0	17.7	2.3	0	2.4	9.4		175.286	1.26	5.13	3.42	0	15.93	2.07	0	2.16	8.46
potato	Potatoes, unprocessed	All other products	60	gram	75.7143	1.5	15.5	0.7	0	0.2	0.03	0	1.5	2		45.4286	0.9	9.3	0.42	0	0.12	0.018	0	0.9	1.2
total Diner																789.486	53.28	85.93	3.84	0	23.73	4.246	0.075	4.1	103.36
In between
tea	Beverages	All other products	250	gram	1.2	0	0.3	0	0	0	0	0	0	3		3	0	0.75	0	0	0	0	0	0	7.5
milk, low fat	Milk (-products)	All other products	50	gram	50.9569	3.3	4.9	4.9	0	2	1.28	0.13	0	46		25.4785	1.65	2.45	2.45	0	1	0.64	0.065	0	23
sugar (white)	All other products.	All other products	15	gram	406.2	0	99.9	99.9	99.9	0	0	0	0	0		60.93	0	14.985	14.985	14.985	0	0	0	0	0
total in between																89.4085	1.65	18.185	17.435	14.985	1	0.64	0.065	0	30.5
																energy (kcal)	protein	carbs	total sugar	added sugars	total fat	SAFA	Trans	fibre	sodium
TOTAL DAILY MENU 1														TOTAL MENU (g)		1883.26	88.09	265.14	99.67	75.94	45.1	10.411	0.272	13.65	1072.36
															EN%		18.7101	56.3152	21.1697	16.1295	21.5531	4.97537	0.129987
DAILY MENU 2
breakfast
brown bread	Bread	All other products	100	gram	257.619	8.6	44.1	0	0	2	0.38	0	6.6	451		257.619	8.6	44.1	0	0	2	0.38	0	6.6	451
margarine (polyunsaturated) Flora light	Oils, fats and fat containing spreads	Spreads (as underlayer)	20	gram	450.239	0.2	0.7	0.7	0	52.3	10.9	0.01	0	400		90.0478	0.04	0.14	0.14	0	10.46	2.18	0.002	0	80
egg, fried in hard marg:				gram												0	0	0	0	0	0	0	0	0	0
egg (chicken)	Meat, poultry, eggs (unprocessed)	All other products	50	gram	146.667	12.6	1.2	1.2	0	10.3	3.01	0	0	126		73.3333	6.3	0.6	0.6	0	5.15	1.505	0	0	63
margarine (polyunsaturated) Flora light	Oils, fats and fat containing spreads	Spreads (as underlayer)	3	gram	450.239	0.2	0.7	0.7	0	52.3	10.9	0.01	0	400		13.5072	0.006	0.021	0.021	0	1.569	0.327	0.0003	0	12
tea	Beverages	All other products	250	gram	1.2	0	0.3	0	0	0	0	0	0	3		3	0	0.75	0	0	0	0	0	0	7.5
milk, low fat	Milk (-products)	All other products	50	gram	50.9569	3.3	4.9	4.9	0	2	1.28	0.13	0	46		25.4785	1.65	2.45	2.45	0	1	0.64	0.065	0	23
sugar (white)	All other products.	All other products	15	gram	406.2	0	99.9	99.9	99.9	0	0	0	0	0		60.93	0	14.985	14.985	14.985	0	0	0	0	0
total breakfast																523.916	16.596	63.046	18.196	14.985	20.179	5.032	0.0673	6.6	636.5
In between
apple	Fresh or frozen fruit, vegetables and legumes	All other products	80	gram	67.9	0.2	14	14	0	0.1	0.02	0	2.3	1		54.32	0.16	11.2	11.2	0	0.08	0.016	0	1.84	0.8
total in between																54.32	0.16	11.2	11.2	0	0.08	0.016	0	1.84	0.8
Lunch
rice (white, cooked)	Potatoes (processed), rice, pasta, noodles	All other products	195	gram	127	2.7	27.5	0	0	0.3	0.08	0	0.4	2		247.65	5.265	53.625	0	0	0.585	0.156	0	0.78	3.9
beans (sugar, cooked)	Fresh or frozen fruit, vegetables and legumes	All other products	100	gram	146.9	7.1	19.5	0	0	0.6	0.08	0	8.2	14		146.9	7.1	19.5	0	0	0.6	0.08	0	8.2	14
(tomato & onion)	Fresh or frozen fruit, vegetables and legumes	All other products	70	gram	41.1	1.1	7.1	6.5	2	0.2	0.03	0	1.5	9		28.77	0.77	4.97	4.55	1.4	0.14	0.021	0	1.05	6.3
salad (lettuce, carrot, tomato)	Fresh or frozen fruit, vegetables and legumes	All other products	70	gram	35.2	0.8	5.8	5.5	0	0.1	0.02	0	1.8	11		24.64	0.56	4.06	3.85	0	0.07	0.014	0	1.26	7.7
salad dressing (balsamic & olive oil vinagrette) Knorr	Other sauces (emulsions)	Dressings	15	gram	189.713	0.1	8.9	1.6	1.6	20	2.84	0.12	0	60		28.4569	0.015	1.335	0.24	0.24	3	0.426	0.018	0	9
total lunch																476.417	13.71	83.49	8.64	1.64	4.395	0.697	0.018	11.29	40.9
In between
tea	Beverages	All other products	250	gram	1.2	0	0.3	0	0	0	0	0	0	3		3	0	0.75	0	0	0	0	0	0	7.5
milk, low fat	Milk (-products)	All other products	50	gram	50.9569	3.3	4.9	4.9	0	2	1.28	0.13	0	46		25.4785	1.65	2.45	2.45	0	1	0.64	0.065	0	23
sugar (white)	All other products.	All other products	15	gram	406.2	0	99.9	99.9	99.9	0	0	0	0	0		60.93	0	14.985	14.985	14.985	0	0	0	0	0
total in between																89.4085	1.65	18.185	17.435	14.985	1	0.64	0.065	0	30.5
Diner
maize meal porridge (cooked stiff)	Grains and cereal products	All other products	250	gram	356.905	8.2	76.3	1.6	0	0.9	0.13	0	1.7	2		892.262	20.5	190.75	4	0	2.25	0.325	0	4.25	5
beef stew:				gram	122.2	11.3	4.8	0.9	0	6.1	2.75	0.24	0.7	37		0	0	0	0	0	0	0	0	0	0
beef, chuck	Meat, poultry, eggs (unprocessed)	All other products	120	gram	241.429	26.8	0	0	0	15.1	7.77	0.59	0	81		289.714	32.16	0	0	0	18.12	9.324	0.708	0	97.2
potato	Potatoes, unprocessed	All other products	60	gram	75.7143	1.5	15.5	0.7	0	0.2	0.03	0	1.5	2		45.4286	0.9	9.3	0.42	0	0.12	0.018	0	0.9	1.2
onion	Fresh or frozen fruit, vegetables and legumes	All other products	15	gram	45.7143	0.9	8.7	6.2	0	0.1	0.02	0	1.5	14		6.85714	0.135	1.305	0.93	0	0.015	0.003	0	0.225	2.1
cabbage	Fresh or frozen fruit, vegetables and legumes	All other products	45	gram	24.7619	1	3.2	3	0	0	0	0	1.9	14		11.1429	0.45	1.44	1.35	0	0	0	0	0.855	6.3
flour	Grains and cereal products	All other products	3	gram	356.905	8.2	76.3	1.6	0	0.9	0.13	0	1.7	2		10.7071	0.246	2.289	0.048	0	0.027	0.0039	0	0.051	0.06
																1256.11	54.391	205.084	6.748	0	20.532	9.6739	0.708	6.281	111.86
In between
tea	Beverages	All other products	250	gram	1.2	0	0.3	0	0	0	0	0	0	3		3	0	0.75	0	0	0	0	0	0	7.5
milk, low fat	Milk (-products)	All other products	50	gram	50.9569	3.3	4.9	4.9	0	2	1.28	0.13	0	46		25.4785	1.65	2.45	2.45	0	1	0.64	0.065	0	23
sugar (white)	All other products.	All other products	15	gram	406.2	0	99.9	99.9	99.9	0	0	0	0	0		60.93	0	14.985	14.985	14.985	0	0	0	0	0
																89.4085	1.65	18.185	17.435	14.985	1	0.64	0.065	0	30.5
																energy (kcal)	protein	carbs	total sugar	added sugars	total fat	SAFA	Trans	fibre	sodium
TOTAL DAILY MENU 2														TOTAL MENU 2		2489.58	88.157	399.19	79.654	46.595	47.186	16.6989	0.9233	26.011	851.06
															EN%		14.1641	64.1377	12.798	7.4864	17.058	6.03676	0.333779
DAILY MENU 3
breakfast
Coffee, instant	Beverages	All other products	250	gram	2.2	0.1	0.4	0	0	0	0	0	0	2		5.5	0.25	1	0	0	0	0	0	0	5
creamer (coffee) Non-dairy	All other products.	All other products	12	gram	556.9	4.8	54.9	9.8	0	35.5	32.53	0.33	0	181		66.828	0.576	6.588	1.176	0	4.26	3.9036	0.0396	0	21.72
sugar (white)	All other products.	All other products	15	gram	406.2	0	99.9	99.9	99.9	0	0	0	0	0		60.93	0	14.985	14.985	14.985	0	0	0	0	0
brown bread	Bread	All other products	100	gram	257.619	8.6	44.1	0	0	2	0.38	0	6.6	451		257.619	8.6	44.1	0	0	2	0.38	0	6.6	451
margarine (polyunsaturated) Flora light	Oils, fats and fat containing spreads	Spreads (as underlayer)	20	gram	450.239	0.2	0.7	0.7	0	52.3	10.9	0.01	0	400		90.0478	0.04	0.14	0.14	0	10.46	2.18	0.002	0	80
Beef extract (spread)	All other products.	All other products	14	gram	201.4	38.1	11.2	0	0	0.1	0	0	0	4330		28.196	5.334	1.568	0	0	0.014	0	0	0	606.2
total breakfast																509.121	14.8	68.381	16.301	14.985	16.734	6.4636	0.0416	6.6	1163.92
In between
Coffee, instant	Beverages	All other products	250	gram	2.2	0.1	0.4	0	0	0	0	0	0	2		5.5	0.25	1	0	0	0	0	0	0	5
creamer (coffee) Non-dairy	All other products.	All other products	12	gram	556.9	4.8	54.9	9.8	0	35.5	32.53	0.33	0	181		66.828	0.576	6.588	1.176	0	4.26	3.9036	0.0396	0	21.72
sugar (white)	All other products.	All other products	15	gram	406.2	0	99.9	99.9	99.9	0	0	0	0	0		60.93	0	14.985	14.985	14.985	0	0	0	0	0
total in between																133.258	0.826	22.573	16.161	14.985	4.26	3.9036	0.0396	0	26.72
Lunch
brown bread	Bread	All other products	100	gram	257.619	8.6	44.1	0	0	2	0.38	0	6.6	451		257.619	8.6	44.1	0	0	2	0.38	0	6.6	451
margarine (polyunsaturated) Flora light	Oils, fats and fat containing spreads	Spreads (as underlayer)	20	gram	450.239	0.2	0.7	0.7	0	52.3	10.9	0.01	0	400		90.0478	0.04	0.14	0.14	0	10.46	2.18	0.002	0	80
Cheese (medium fat) Dairybelle Inshape	Cheese (-products)	All other products	30	gram	299.043	24	0	0	0	24	14.9	0.92	0	600		89.7129	7.2	0	0	0	7.2	4.47	0.276	0	180
tomato (raw)	Fresh or frozen fruit, vegetables and legumes	All other products	30	gram	21.8	0.9	2.9	2.9	0	0.2	0.03	0	1.1	5		6.54	0.27	0.87	0.87	0	0.06	0.009	0	0.33	1.5
potato chips (fried in sunflower oil)	Snacks	All other products	35	gram	305.5	4.3	35.1	0.8	0	14.8	1.88	0	3.5	198		106.925	1.505	12.285	0.28	0	5.18	0.658	0	1.225	69.3
Cold drink (diet/low calorie)	Beverages	All other products	340	gram	0.717703	0.1	0.1	0	0	0	0	0	0	11		2.44019	0.34	0.34	0	0	0	0	0	0	37.4
total Lunch																553.285	17.955	57.735	1.29	0	24.9	7.697	0.278	8.155	819.2
In between
total in between																0	0	0	0	0	0	0	0	0	0
Diner
Mutton chops (loin, grilled)	Meat, poultry, eggs (unprocessed)	All other products	150	gram	306.9	25.2	0	0	0	23.1	9.83	1.88	0	77		460.35	37.8	0	0	0	34.65	14.745	2.82	0	115.5
potato mash (full cream milk, med fat spread):	Potatoes (processed), rice, pasta, noodles	All other products		gram												0	0	0	0	0	0	0	0	0	0
potato	Potatoes, unprocessed	All other products	90	gram	75.7143	1.5	15.5	0.7	0	0.2	0.03	0	1.5	2		68.1429	1.35	13.95	0.63	0	0.18	0.027	0	1.35	1.8
milk, low fat	Milk (-products)	All other products	30	gram	50.9569	3.3	4.9	4.9	0	2	1.28	0.13	0	46		15.2871	0.99	1.47	1.47	0	0.6	0.384	0.039	0	13.8
margarine (polyunsaturated) Flora light	Oils, fats and fat containing spreads	Spreads (as underlayer)	5	gram	450.239	0.2	0.7	0.7	0	52.3	10.9	0.01	0	400		22.512	0.01	0.035	0.035	0	2.615	0.545	0.0005	0	20
pumpkin (candied, med fat spread):				gram												0	0	0	0	0	0	0	0	0	0
pumpkin	Fresh or frozen fruit, vegetables and legumes	All other products	85	gram	21.9048	0.7	2.9	2.5	0	0.1	0.05	0	1.6	2		18.619	0.595	2.465	2.125	0	0.085	0.0425	0	1.36	1.7
sugar (white)	All other products.	All other products	10	gram	406.2	0	99.9	99.9	99.9	0	0	0	0	0		40.62	0	9.99	9.99	9.99	0	0	0	0	0
margarine (polyunsaturated) Flora light	Oils, fats and fat containing spreads	Spreads (as underlayer)	5	gram	450.239	0.2	0.7	0.7	0	52.3	10.9	0.01	0	400		22.512	0.01	0.035	0.035	0	2.615	0.545	0.0005	0	20
total diner																648.043	40.755	27.945	14.285	9.99	40.745	16.2885	2.86	2.71	172.8
In between
Coffee, instant	Beverages	All other products	250	gram	2.2	0.1	0.4	0	0	0	0	0	0	2		5.5	0.25	1	0	0	0	0	0	0	5
creamer (coffee) Non-dairy	All other products.	All other products	12	gram	556.9	4.8	54.9	9.8	0	35.5	32.53	0.33	0	181		66.828	0.576	6.588	1.176	0	4.26	3.9036	0.0396	0	21.72
sugar (white)	All other products.	All other products	15	gram	406.2	0	99.9	99.9	99.9	0	0	0	0	0		60.93	0	14.985	14.985	14.985	0	0	0	0	0
total in between																133.258	0.826	22.573	16.161	14.985	4.26	3.9036	0.0396	0	26.72
																energy (kcal)	protein	carbs	total sugar	added sugars	total fat	SAFA	Trans	fibre	sodium
TOTAL DAILY MENU 3														TOTAL MENU 3		1976.96	75.162	199.207	64.198	54.945	90.899	38.2563	3.2588	17.465	2209.36
															EN%		15.2076	40.3056	12.9892	11.117	41.3812	17.4159	1.48355
																AVERAGE MENUS
		South Africa CALCULATION DAILY MENUS - Choices (continued)														energy (kcal)	protein	carbs	total sugar	added sugars	total fat	SAFA	Trans	fibre	sodium
																2116.6	83.803	287.846	81.174	59.16	61.0617	21.7887	1.4847	19.042	1377.59
																EN%	15.8373	54.3977	15.3404	11.1802	25.964	9.26479	0.631309
